# Supplementary material for: The structure of a red-shifted photosystem I reveals a red site in the core antenna
Source: Nat Commun. 2020 Oct 19;11:5279. doi: 10.1038/s41467-020-18884-w (PMC7573975; doi:10.1038/s41467-020-18884-w)
Supplement: Supplementary file 11 — Source Data [file 41467_2020_18884_MOESM11_ESM.xlsx]

## Sheet: Sheet1
Figure 2 a RT fluoresence spectrum cells
Figure 2 b 77K fluoresence spectrum cells
Figure 3 c RT isolated complexes absorption spectrum
Figure 3 d RT isolated complexes diffrence absorption spectrum
Figure 3 e RT isolted complexes fluoresence
Figure 3 f 77K isolted complexes fluoresence
Figure 4
Figure 5
Supplementary figure 1 d
Supplementary figure 2 a
Supplementary figure 2 b
Supplementary figure 5 f
Supplementary figure 5 g
Supplementary figure 7 d
Supplementary figure 7 e

## Sheet: Fig2a
Figure 2 a RT fluoresence spectrum cells
Wavelength (nm)	Red_a	WT
600	0	0.00104
601	0.000266593	0.0015
602	0.000416264	0.00145
603	0.000460195	0.00192
604	0.00095491	0.00178
605	0.00151	0.00242
606	0.00207	0.00296
607	0.00217	0.00331
608	0.00282	0.0044
609	0.00368	0.00505
610	0.00466	0.0061
611	0.00612	0.00733
612	0.00674	0.0082
613	0.00879	0.01012
614	0.01034	0.01149
615	0.01233	0.01333
616	0.01442	0.01589
617	0.01661	0.01781
618	0.01943	0.021
619	0.02154	0.0231
620	0.02457	0.02624
621	0.02822	0.02979
622	0.03186	0.03364
623	0.03581	0.03729
624	0.04095	0.04202
625	0.04453	0.04606
626	0.04958	0.05132
627	0.0558	0.05715
628	0.06096	0.06252
629	0.06786	0.06794
630	0.07372	0.07492
631	0.08107	0.08127
632	0.08775	0.08837
633	0.09456	0.09636
634	0.10426	0.10407
635	0.11302	0.11239
636	0.12213	0.12196
637	0.13284	0.13232
638	0.1433	0.14134
639	0.15397	0.15211
640	0.16569	0.16408
641	0.1788	0.17508
642	0.19267	0.18781
643	0.20633	0.2003
644	0.22029	0.21439
645	0.23547	0.22968
646	0.25264	0.24288
647	0.26956	0.25993
648	0.2844	0.27613
649	0.30296	0.29404
650	0.32361	0.3117
651	0.34279	0.32926
652	0.36231	0.34897
653	0.38138	0.36698
654	0.40063	0.385
655	0.42034	0.40321
656	0.44185	0.42151
657	0.46084	0.44148
658	0.47673	0.45719
659	0.49483	0.4731
660	0.51008	0.49093
661	0.52639	0.50555
662	0.53929	0.51758
663	0.55376	0.53428
664	0.5691	0.5499
665	0.58275	0.56543
666	0.59989	0.58218
667	0.6178	0.59697
668	0.63526	0.61956
669	0.65395	0.63984
670	0.67693	0.66334
671	0.70011	0.68843
672	0.72633	0.71414
673	0.75027	0.73943
674	0.77616	0.76782
675	0.80282	0.79793
676	0.83054	0.82695
677	0.86017	0.85535
678	0.88915	0.88301
679	0.91822	0.91544
680	0.94454	0.94404
681	0.96577	0.96682
682	0.98701	0.98458
683	0.99664	0.9979
684	1	1
685	0.99054	0.99066
686	0.97425	0.97498
687	0.95305	0.94576
688	0.91973	0.91443
689	0.88681	0.8792
690	0.85115	0.84073
691	0.81062	0.80094
692	0.77132	0.76207
693	0.7352	0.72515
694	0.69999	0.68858
695	0.66827	0.65543
696	0.63956	0.62376
697	0.61259	0.59682
698	0.58969	0.56958
699	0.5683	0.54523
700	0.54848	0.52569
701	0.53304	0.50709
702	0.5193	0.48809
703	0.50848	0.47538
704	0.49592	0.46261
705	0.48438	0.44775
706	0.47752	0.43487
707	0.46788	0.42323
708	0.46084	0.41131
709	0.45151	0.39882
710	0.44466	0.39009
711	0.43707	0.37823
712	0.43064	0.36923
713	0.42341	0.35648
714	0.41682	0.34719
715	0.40859	0.33759
716	0.40035	0.32854
717	0.393	0.31876
718	0.38564	0.31006
719	0.37638	0.30049
720	0.36832	0.29237
721	0.36052	0.28432
722	0.35134	0.27594
723	0.34216	0.26728
724	0.33544	0.25956
725	0.32329	0.25183
726	0.31616	0.24478
727	0.30683	0.23756
728	0.29896	0.23255
729	0.29056	0.22357
730	0.2821	0.21824
731	0.27333	0.21232
732	0.266	0.20655
733	0.25797	0.20093
734	0.24857	0.19577
735	0.24029	0.18969
736	0.23406	0.18374
737	0.22392	0.17895
738	0.21898	0.1736
739	0.21092	0.16834
740	0.20352	0.16248
741	0.19635	0.1589
742	0.18839	0.15204
743	0.18107	0.14763
744	0.17474	0.14327
745	0.16738	0.13727
746	0.15912	0.13222
747	0.15219	0.1268
748	0.14609	0.12156
749	0.13957	0.1154
750	0.1326	0.11073
751	0.12543	0.10577
752	0.11914	0.1006
753	0.11335	0.09574
754	0.10684	0.0909
755	0.10126	0.08691
756	0.09663	0.08214
757	0.09062	0.07791
758	0.08527	0.07338
759	0.08055	0.06938
760	0.07665	0.06598
761	0.07216	0.0623
762	0.06791	0.05884
763	0.06367	0.05476
764	0.0597	0.05155
765	0.05594	0.04893
766	0.05256	0.04638
767	0.04901	0.0425
768	0.04561	0.04007
769	0.04226	0.03653
770	0.03936	0.03411
771	0.03659	0.03149
772	0.03442	0.02939
773	0.03126	0.02714
774	0.02889	0.0248
775	0.02664	0.02337
776	0.0251	0.02143
777	0.02286	0.01978
778	0.02076	0.01777
779	0.01928	0.01633
780	0.01798	0.01509
781	0.01589	0.0138
782	0.01485	0.01281
783	0.01326	0.01097
784	0.01222	0.01078
785	0.01115	0.0096
786	0.01035	0.00847
787	0.00969	0.00775
788	0.00821	0.00717
789	0.00772	0.00617
790	0.0068	0.0055
791	0.0052	0.00476
792	0.00506	0.00392
793	0.00461	0.00362
794	0.00368	0.00295
795	0.00303	0.00258
796	0.00239	0.00198
797	0.00179	0.00154
798	0.00124	0.00076937
799	0.000904041	0.000522342
800	0.000188833	0

## Sheet: Fig2b
Figure 2b 77K fluoresence spectrum cells
Wavelength	WT	Red_a(2)	Red_a(1)
630	0.03939	0.04319	0.0814
630.199	0.03971	0.04325	0.08253
630.398	0.04004	0.0433	0.08365
630.597	0.04036	0.04336	0.08478
630.796	0.04068	0.04342	0.08591
630.995	0.04101	0.04347	0.08704
631.193	0.04115	0.04499	0.0869
631.392	0.04129	0.04656	0.08673
631.591	0.04142	0.04812	0.08656
631.79	0.04156	0.04969	0.08639
631.989	0.0417	0.05125	0.08622
632.188	0.04182	0.0519	0.08623
632.387	0.04195	0.0525	0.08624
632.586	0.04207	0.05309	0.08626
632.785	0.04219	0.05369	0.08628
632.984	0.04232	0.05428	0.08629
633.182	0.04279	0.05492	0.08668
633.381	0.04329	0.05556	0.0871
633.58	0.04379	0.0562	0.08753
633.779	0.04429	0.05684	0.08795
633.978	0.04479	0.05747	0.08837
634.177	0.04544	0.05817	0.08885
634.376	0.04611	0.05888	0.08933
634.575	0.04679	0.05959	0.08981
634.774	0.04746	0.06029	0.09029
634.973	0.04813	0.061	0.09077
635.171	0.04928	0.06216	0.09212
635.37	0.05051	0.06339	0.0936
635.569	0.05173	0.06462	0.09508
635.768	0.05296	0.06585	0.09656
635.967	0.05419	0.06708	0.09805
636.166	0.05547	0.06869	0.09932
636.365	0.05677	0.07038	0.10056
636.564	0.05806	0.07206	0.1018
636.763	0.05936	0.07375	0.10304
636.962	0.06066	0.07543	0.10428
637.16	0.06191	0.07763	0.10455
637.359	0.06316	0.07996	0.10459
637.558	0.06441	0.08228	0.10463
637.757	0.06566	0.0846	0.10468
637.956	0.0669	0.08693	0.10472
638.155	0.06835	0.08827	0.10691
638.354	0.06985	0.08933	0.1097
638.553	0.07136	0.09039	0.1125
638.752	0.07286	0.09145	0.11529
638.951	0.07436	0.09251	0.11809
639.15	0.0762	0.09479	0.11977
639.348	0.07814	0.09747	0.12109
639.547	0.08009	0.10015	0.12241
639.746	0.08203	0.10283	0.12373
639.945	0.08398	0.10551	0.12505
640.144	0.08624	0.10801	0.12703
640.343	0.08862	0.11042	0.12927
640.542	0.09099	0.11284	0.1315
640.741	0.09337	0.11526	0.13373
640.94	0.09575	0.11768	0.13597
641.139	0.09799	0.12008	0.13876
641.337	0.10017	0.12248	0.1418
641.536	0.10235	0.12487	0.14483
641.735	0.10453	0.12727	0.14787
641.934	0.10671	0.12966	0.15091
642.133	0.10912	0.13225	0.15331
642.332	0.11163	0.13493	0.1554
642.531	0.11414	0.13762	0.15749
642.73	0.11665	0.1403	0.15957
642.929	0.11916	0.14298	0.16166
643.128	0.12121	0.14544	0.16433
643.326	0.123	0.14777	0.16731
643.525	0.12479	0.1501	0.1703
643.724	0.12658	0.15243	0.17328
643.923	0.12837	0.15475	0.17627
644.122	0.13011	0.1574	0.17836
644.321	0.13182	0.16024	0.17988
644.52	0.13353	0.16308	0.1814
644.719	0.13523	0.16592	0.18292
644.918	0.13694	0.16876	0.18444
645.117	0.13812	0.17034	0.18593
645.316	0.13893	0.17104	0.18739
645.514	0.13974	0.17173	0.18885
645.713	0.14055	0.17242	0.19031
645.912	0.14136	0.17311	0.19177
646.111	0.14218	0.17435	0.19261
646.31	0.143	0.17601	0.19294
646.509	0.14382	0.17768	0.19327
646.708	0.14465	0.17934	0.19361
646.907	0.14547	0.18101	0.19394
647.106	0.14629	0.1817	0.19556
647.305	0.1471	0.18153	0.1983
647.503	0.14792	0.18136	0.20104
647.702	0.14873	0.18119	0.20378
647.901	0.14955	0.18102	0.20652
648.1	0.14962	0.18166	0.20718
648.299	0.14896	0.1831	0.20579
648.498	0.1483	0.18454	0.2044
648.697	0.14764	0.18598	0.20301
648.896	0.14699	0.18742	0.20162
649.095	0.14663	0.18796	0.20119
649.294	0.14662	0.18751	0.2018
649.492	0.1466	0.18706	0.20241
649.691	0.14659	0.18662	0.20302
649.89	0.14657	0.18617	0.20362
650.089	0.14596	0.18501	0.20327
650.288	0.14461	0.18298	0.20173
650.487	0.14326	0.18094	0.20019
650.686	0.14191	0.1789	0.19866
650.885	0.14057	0.17687	0.19712
651.084	0.13964	0.17534	0.1959
651.283	0.13929	0.17451	0.19514
651.481	0.13893	0.17368	0.19437
651.68	0.13858	0.17285	0.19361
651.879	0.13823	0.17202	0.19284
652.078	0.13776	0.17103	0.19162
652.277	0.1371	0.16981	0.18969
652.476	0.13645	0.16858	0.18776
652.675	0.13579	0.16736	0.18583
652.874	0.13513	0.16613	0.1839
653.073	0.13412	0.1647	0.18245
653.272	0.13249	0.1629	0.18186
653.471	0.13085	0.1611	0.18126
653.669	0.12922	0.1593	0.18066
653.868	0.12759	0.15749	0.18006
654.067	0.1264	0.15638	0.17932
654.266	0.1261	0.15661	0.1783
654.465	0.1258	0.15684	0.17729
654.664	0.1255	0.15708	0.17627
654.863	0.1252	0.15731	0.17525
655.062	0.12499	0.15714	0.17422
655.261	0.12498	0.15609	0.17317
655.46	0.12498	0.15503	0.17212
655.658	0.12498	0.15398	0.17108
655.857	0.12497	0.15292	0.17003
656.056	0.12494	0.15194	0.16946
656.255	0.12485	0.15114	0.17012
656.454	0.12475	0.15034	0.17077
656.653	0.12466	0.14953	0.17142
656.852	0.12456	0.14873	0.17208
657.051	0.12457	0.14808	0.17226
657.25	0.12489	0.14785	0.17107
657.449	0.1252	0.14763	0.16987
657.647	0.12551	0.14741	0.16868
657.846	0.12582	0.14718	0.16749
658.045	0.12606	0.14704	0.16646
658.244	0.12603	0.14716	0.16598
658.443	0.12599	0.14728	0.1655
658.642	0.12596	0.1474	0.16501
658.841	0.12593	0.14752	0.16453
659.04	0.12594	0.14754	0.16406
659.239	0.12612	0.14715	0.16363
659.438	0.1263	0.14676	0.1632
659.636	0.12649	0.14637	0.16277
659.835	0.12667	0.14598	0.16234
660.034	0.12694	0.14573	0.16189
660.233	0.1276	0.14612	0.16135
660.432	0.12827	0.14651	0.16081
660.631	0.12894	0.1469	0.16028
660.83	0.1296	0.14729	0.15974
661.029	0.13023	0.14781	0.15934
661.228	0.13064	0.14908	0.15974
661.427	0.13105	0.15034	0.16014
661.626	0.13146	0.1516	0.16053
661.824	0.13186	0.15287	0.16093
662.023	0.13235	0.15405	0.16124
662.222	0.13345	0.1546	0.16085
662.421	0.13454	0.15515	0.16046
662.62	0.13564	0.15569	0.16007
662.819	0.13673	0.15624	0.15969
663.018	0.13777	0.15677	0.15954
663.217	0.13829	0.15709	0.16186
663.416	0.1388	0.15741	0.16419
663.615	0.13931	0.15773	0.16651
663.813	0.13982	0.15805	0.16883
664.012	0.14035	0.15836	0.171
664.211	0.14112	0.15854	0.17092
664.41	0.14188	0.15872	0.17083
664.609	0.14265	0.1589	0.17074
664.808	0.14342	0.15908	0.17065
665.007	0.14418	0.15929	0.17059
665.206	0.1448	0.16008	0.17131
665.405	0.14543	0.16087	0.17203
665.604	0.14605	0.16166	0.17275
665.802	0.14668	0.16246	0.17347
666.001	0.1473	0.16325	0.17418
666.2	0.14737	0.16341	0.17432
666.399	0.14745	0.16358	0.17445
666.598	0.14752	0.16375	0.17458
666.797	0.14759	0.16392	0.17472
666.996	0.14766	0.16409	0.17485
667.195	0.14734	0.16391	0.1757
667.394	0.147	0.16373	0.17657
667.593	0.14667	0.16354	0.17743
667.792	0.14633	0.16336	0.1783
667.99	0.146	0.16317	0.17917
668.189	0.14546	0.16208	0.17903
668.388	0.14492	0.16094	0.17883
668.587	0.14438	0.1598	0.17864
668.786	0.14384	0.15866	0.17845
668.985	0.14329	0.15752	0.17826
669.184	0.14368	0.15961	0.17848
669.383	0.14415	0.16196	0.17874
669.582	0.14462	0.16431	0.179
669.781	0.14508	0.16666	0.17926
669.979	0.14555	0.16901	0.17953
670.178	0.14619	0.16873	0.17952
670.377	0.14685	0.16814	0.17948
670.576	0.14751	0.16756	0.17944
670.775	0.14817	0.16697	0.1794
670.974	0.14883	0.16639	0.17936
671.173	0.14923	0.16715	0.18072
671.372	0.14959	0.16811	0.1823
671.571	0.14995	0.16907	0.18388
671.77	0.15031	0.17004	0.18546
671.968	0.15067	0.171	0.18703
672.167	0.15172	0.17242	0.18705
672.366	0.15291	0.17393	0.18677
672.565	0.15409	0.17543	0.1865
672.764	0.15528	0.17694	0.18622
672.963	0.15646	0.17844	0.18594
673.162	0.15806	0.18066	0.18698
673.361	0.15976	0.18304	0.18832
673.56	0.16145	0.18541	0.18965
673.759	0.16315	0.18779	0.19099
673.957	0.16484	0.19017	0.19233
674.156	0.16686	0.19282	0.19486
674.355	0.16898	0.19555	0.19772
674.554	0.17109	0.19828	0.20058
674.753	0.17321	0.20101	0.20344
674.952	0.17532	0.20373	0.2063
675.151	0.17824	0.20718	0.20871
675.35	0.18142	0.21085	0.21098
675.549	0.18459	0.21453	0.21324
675.748	0.18777	0.2182	0.21551
675.947	0.19095	0.22187	0.21778
676.145	0.19401	0.22597	0.22129
676.344	0.19703	0.23023	0.22526
676.543	0.20005	0.23448	0.22923
676.742	0.20307	0.23874	0.23321
676.941	0.20609	0.24299	0.23718
677.14	0.2096	0.24709	0.24072
677.339	0.21332	0.25113	0.24408
677.538	0.21704	0.25516	0.24744
677.737	0.22075	0.2592	0.25081
677.936	0.22447	0.26323	0.25417
678.134	0.22836	0.26792	0.25856
678.333	0.23233	0.27293	0.26345
678.532	0.2363	0.27793	0.26834
678.731	0.24027	0.28294	0.27322
678.93	0.24423	0.28794	0.27811
679.129	0.24825	0.29282	0.28265
679.328	0.2523	0.29762	0.28699
679.527	0.25635	0.30242	0.29134
679.726	0.2604	0.30722	0.29569
679.925	0.26445	0.31202	0.30004
680.123	0.26822	0.31581	0.3041
680.322	0.27182	0.31898	0.30797
680.521	0.27542	0.32214	0.31185
680.72	0.27902	0.32531	0.31572
680.919	0.28262	0.32847	0.3196
681.118	0.28594	0.33275	0.32361
681.317	0.28908	0.33779	0.32771
681.516	0.29221	0.34282	0.3318
681.715	0.29534	0.34786	0.3359
681.914	0.29847	0.35289	0.34
682.112	0.30066	0.35593	0.34384
682.311	0.30213	0.35743	0.34748
682.51	0.3036	0.35893	0.35111
682.709	0.30506	0.36043	0.35475
682.908	0.30653	0.36193	0.35839
683.107	0.30735	0.36274	0.36037
683.306	0.30762	0.36296	0.36094
683.505	0.30789	0.36319	0.3615
683.704	0.30815	0.36341	0.36207
683.903	0.30842	0.36363	0.36263
684.102	0.30821	0.36312	0.36202
684.3	0.30753	0.36189	0.3603
684.499	0.30685	0.36066	0.35857
684.698	0.30617	0.35943	0.35684
684.897	0.30549	0.35821	0.35511
685.096	0.30403	0.35603	0.35338
685.295	0.30172	0.35284	0.35165
685.494	0.29941	0.34965	0.34992
685.693	0.2971	0.34646	0.34819
685.892	0.29479	0.34327	0.34646
686.091	0.2924	0.33979	0.34407
686.289	0.2899	0.33598	0.34089
686.488	0.28741	0.33216	0.3377
686.687	0.28491	0.32835	0.33452
686.886	0.28241	0.32454	0.33134
687.085	0.27999	0.32136	0.32816
687.284	0.27767	0.31905	0.32501
687.483	0.27536	0.31674	0.32186
687.682	0.27304	0.31443	0.31871
687.881	0.27073	0.31212	0.31556
688.08	0.2686	0.30985	0.31312
688.278	0.26677	0.30766	0.31176
688.477	0.26494	0.30548	0.3104
688.676	0.26311	0.30329	0.30903
688.875	0.26128	0.3011	0.30767
689.074	0.25976	0.29974	0.30692
689.273	0.25875	0.29979	0.30719
689.472	0.25775	0.29984	0.30747
689.671	0.25675	0.29989	0.30774
689.87	0.25574	0.29994	0.30802
690.069	0.25499	0.29993	0.30803
690.267	0.25473	0.29981	0.30753
690.466	0.25447	0.29969	0.30703
690.665	0.2542	0.29957	0.30654
690.864	0.25394	0.29946	0.30604
691.063	0.25386	0.29921	0.30589
691.262	0.2542	0.2987	0.30648
691.461	0.25453	0.29819	0.30707
691.66	0.25486	0.29769	0.30766
691.859	0.25519	0.29718	0.30825
692.058	0.2555	0.29667	0.30846
692.257	0.25574	0.29615	0.30773
692.455	0.25599	0.29564	0.307
692.654	0.25623	0.29513	0.30627
692.853	0.25648	0.29461	0.30555
693.052	0.25659	0.2942	0.3049
693.251	0.2563	0.29406	0.30449
693.45	0.25602	0.29392	0.30407
693.649	0.25573	0.29378	0.30366
693.848	0.25545	0.29364	0.30325
694.047	0.25492	0.29324	0.30267
694.246	0.25358	0.29199	0.30154
694.444	0.25224	0.29075	0.30041
694.643	0.2509	0.2895	0.29928
694.842	0.24956	0.28826	0.29816
695.041	0.24818	0.2867	0.29694
695.24	0.24662	0.28397	0.29539
695.439	0.24505	0.28123	0.29384
695.638	0.24349	0.27849	0.29229
695.837	0.24193	0.27575	0.29074
696.036	0.24034	0.27283	0.28894
696.235	0.23866	0.2691	0.286
696.433	0.23698	0.26536	0.28307
696.632	0.23529	0.26163	0.28013
696.831	0.23361	0.25789	0.27719
697.03	0.23196	0.25435	0.27415
697.229	0.23051	0.25188	0.27053
697.428	0.22905	0.2494	0.26692
697.627	0.2276	0.24693	0.2633
697.826	0.22614	0.24446	0.25969
698.025	0.2247	0.2418	0.25604
698.224	0.22337	0.23785	0.25215
698.423	0.22203	0.23391	0.24825
698.621	0.2207	0.22996	0.24436
698.82	0.21936	0.22602	0.24046
699.019	0.21805	0.22215	0.23667
699.218	0.21691	0.21901	0.23379
699.417	0.21578	0.21588	0.23091
699.616	0.21464	0.21274	0.22803
699.815	0.21351	0.20961	0.22516
700.014	0.21251	0.20655	0.22236
700.213	0.21331	0.20449	0.2207
700.412	0.21412	0.20244	0.21903
700.61	0.21492	0.20038	0.21737
700.809	0.21572	0.19833	0.21571
701.008	0.21652	0.1963	0.21398
701.207	0.21723	0.19479	0.21079
701.406	0.21794	0.19329	0.20759
701.605	0.21866	0.19178	0.2044
701.804	0.21937	0.19027	0.2012
702.003	0.22011	0.18878	0.19804
702.202	0.22294	0.18806	0.19716
702.401	0.22577	0.18735	0.19628
702.599	0.2286	0.18663	0.1954
702.798	0.23143	0.18592	0.19452
702.997	0.23427	0.1852	0.19364
703.196	0.23816	0.18641	0.19472
703.395	0.24207	0.18765	0.19583
703.594	0.24598	0.18888	0.19694
703.793	0.24989	0.19012	0.19804
703.992	0.2538	0.19136	0.19915
704.191	0.25807	0.19348	0.20087
704.39	0.26235	0.19563	0.20261
704.588	0.26664	0.19779	0.20436
704.787	0.27093	0.19995	0.2061
704.986	0.27521	0.2021	0.20784
705.185	0.28072	0.20633	0.21021
705.384	0.28632	0.2107	0.21263
705.583	0.29192	0.21508	0.21505
705.782	0.29751	0.21945	0.21746
705.981	0.30311	0.22382	0.21988
706.18	0.31022	0.22877	0.22404
706.379	0.3175	0.23378	0.22839
706.577	0.32477	0.23879	0.23273
706.776	0.33204	0.24381	0.23708
706.975	0.33932	0.24882	0.24143
707.174	0.34811	0.25493	0.24704
707.373	0.35712	0.26121	0.25282
707.572	0.36612	0.26748	0.25861
707.771	0.37513	0.27375	0.26439
707.97	0.38414	0.28003	0.27018
708.169	0.393	0.2879	0.27519
708.368	0.40184	0.29606	0.28005
708.567	0.41068	0.30422	0.28492
708.765	0.41951	0.31238	0.28979
708.964	0.42835	0.32054	0.29465
709.163	0.43902	0.3292	0.30409
709.362	0.45008	0.33797	0.31452
709.561	0.46114	0.34675	0.32495
709.76	0.4722	0.35552	0.33538
709.959	0.48327	0.36429	0.34582
710.158	0.49383	0.37449	0.35468
710.357	0.50426	0.38507	0.36312
710.556	0.5147	0.39564	0.37157
710.754	0.52513	0.40621	0.38002
710.953	0.53557	0.41679	0.38847
711.152	0.54685	0.42717	0.39755
711.351	0.5584	0.4375	0.40682
711.55	0.56994	0.44782	0.41609
711.749	0.58149	0.45814	0.42536
711.948	0.59303	0.46847	0.43463
712.147	0.60493	0.48088	0.44627
712.346	0.61695	0.49404	0.45876
712.545	0.62897	0.5072	0.47124
712.743	0.64099	0.52036	0.48373
712.942	0.65301	0.53351	0.49621
713.141	0.66384	0.54506	0.508
713.34	0.67418	0.55594	0.5195
713.539	0.68452	0.56682	0.531
713.738	0.69487	0.57771	0.5425
713.937	0.70521	0.58859	0.55401
714.136	0.71721	0.60155	0.56682
714.335	0.72998	0.61546	0.58024
714.534	0.74274	0.62938	0.59367
714.733	0.75551	0.6433	0.60709
714.931	0.76827	0.65721	0.62052
715.13	0.77964	0.67005	0.63431
715.329	0.79027	0.68233	0.64829
715.528	0.8009	0.69461	0.66227
715.727	0.81153	0.70689	0.67626
715.926	0.82217	0.71916	0.69024
716.125	0.8326	0.73092	0.70315
716.324	0.84293	0.74236	0.71541
716.523	0.85326	0.75381	0.72768
716.722	0.86358	0.76526	0.73995
716.92	0.87391	0.7767	0.75221
717.119	0.8832	0.78805	0.76429
717.318	0.89181	0.79934	0.77624
717.517	0.90041	0.81063	0.78819
717.716	0.90902	0.82192	0.80014
717.915	0.91763	0.83321	0.81209
718.114	0.92525	0.84252	0.82246
718.313	0.93214	0.85035	0.83167
718.512	0.93902	0.85818	0.84088
718.711	0.94591	0.86601	0.85008
718.909	0.9528	0.87384	0.85929
719.108	0.95847	0.88315	0.86848
719.307	0.96312	0.8937	0.87767
719.506	0.96778	0.90426	0.88686
719.705	0.97243	0.91481	0.89605
719.904	0.97709	0.92536	0.90524
720.103	0.98054	0.93336	0.91332
720.302	0.98286	0.93898	0.92036
720.501	0.98519	0.94459	0.92741
720.7	0.98751	0.9502	0.93445
720.898	0.98984	0.95582	0.9415
721.097	0.99195	0.96178	0.94819
721.296	0.99383	0.9681	0.95451
721.495	0.99572	0.97442	0.96084
721.694	0.99761	0.98074	0.96716
721.893	0.99949	0.98706	0.97349
722.092	1	0.99135	0.9778
722.291	0.9989	0.99328	0.97977
722.49	0.9978	0.99521	0.98174
722.689	0.9967	0.99714	0.98371
722.888	0.99559	0.99907	0.98568
723.086	0.99423	1	0.98799
723.285	0.99252	0.99962	0.99072
723.484	0.9908	0.99925	0.99346
723.683	0.98909	0.99887	0.9962
723.882	0.98738	0.99849	0.99893
724.081	0.98438	0.9982	1
724.28	0.97949	0.99801	0.99863
724.479	0.9746	0.99783	0.99727
724.678	0.96972	0.99764	0.9959
724.877	0.96483	0.99746	0.99454
725.075	0.95979	0.99642	0.99291
725.274	0.95449	0.99398	0.99087
725.473	0.94919	0.99154	0.98882
725.672	0.94388	0.9891	0.98677
725.871	0.93858	0.98666	0.98473
726.07	0.93283	0.98454	0.98248
726.269	0.92625	0.98302	0.97987
726.468	0.91966	0.98149	0.97726
726.667	0.91307	0.97997	0.97465
726.866	0.90649	0.97844	0.97204
727.064	0.8998	0.97592	0.96914
727.263	0.89292	0.9713	0.96565
727.462	0.88604	0.96668	0.96215
727.661	0.87916	0.96206	0.95866
727.86	0.87227	0.95745	0.95516
728.059	0.86508	0.95301	0.95113
728.258	0.85716	0.94902	0.94584
728.457	0.84924	0.94503	0.94054
728.656	0.84132	0.94103	0.93525
728.855	0.83339	0.93704	0.92995
729.053	0.82544	0.9322	0.92364
729.252	0.81742	0.92506	0.91457
729.451	0.80939	0.91791	0.9055
729.65	0.80137	0.91077	0.89643
729.849	0.79334	0.90363	0.88736
730.048	0.78529	0.89665	0.87941
730.247	0.77718	0.89018	0.875
730.446	0.76906	0.88372	0.87058
730.645	0.76095	0.87725	0.86617
730.844	0.75283	0.87079	0.86175
731.043	0.74456	0.86455	0.85686
731.241	0.73572	0.85916	0.8502
731.44	0.72688	0.85378	0.84355
731.639	0.71804	0.84839	0.8369
731.838	0.70919	0.84301	0.83024
732.037	0.70043	0.83728	0.82351
732.236	0.69204	0.83004	0.81641
732.435	0.68364	0.82281	0.80931
732.634	0.67524	0.81558	0.80222
732.833	0.66685	0.80835	0.79512
733.032	0.65853	0.80123	0.78793
733.23	0.6506	0.79466	0.78026
733.429	0.64267	0.78808	0.77258
733.628	0.63474	0.78151	0.76491
733.827	0.62681	0.77494	0.75723
734.026	0.61887	0.76819	0.74972
734.225	0.61078	0.76021	0.74331
734.424	0.60269	0.75222	0.73689
734.623	0.5946	0.74424	0.73048
734.822	0.58651	0.73626	0.72406
735.021	0.57843	0.72831	0.71745
735.219	0.57039	0.72072	0.70921
735.418	0.56236	0.71313	0.70097
735.617	0.55433	0.70554	0.69272
735.816	0.54629	0.69795	0.68448
736.015	0.53831	0.69033	0.67634
736.214	0.53095	0.68236	0.66942
736.413	0.5236	0.67439	0.6625
736.612	0.51625	0.66642	0.65558
736.811	0.50889	0.65845	0.64866
737.01	0.50154	0.65055	0.64172
737.208	0.49423	0.64393	0.6344
737.407	0.48693	0.63732	0.62707
737.606	0.47962	0.6307	0.61974
737.805	0.47231	0.62408	0.61242
738.004	0.465	0.61746	0.60505
738.203	0.45743	0.61058	0.59591
738.402	0.44987	0.60371	0.58678
738.601	0.4423	0.59683	0.57764
738.8	0.43474	0.58995	0.56851
738.999	0.42717	0.58307	0.55937
739.198	0.42117	0.57531	0.55388
739.396	0.41518	0.56755	0.54841
739.595	0.40919	0.55978	0.54295
739.794	0.4032	0.55201	0.53749
739.993	0.39721	0.54425	0.53202
740.192	0.3905	0.53741	0.52485
740.391	0.38377	0.5306	0.51761
740.59	0.37703	0.5238	0.51038
740.789	0.3703	0.517	0.50314
740.988	0.36357	0.51019	0.4959
741.187	0.3581	0.50337	0.48809
741.385	0.35271	0.49655	0.48024
741.584	0.34733	0.48972	0.47239
741.783	0.34195	0.4829	0.46453
741.982	0.33656	0.47608	0.45668
742.181	0.3305	0.46831	0.45111
742.38	0.32437	0.46045	0.44575
742.579	0.31824	0.45259	0.4404
742.778	0.3121	0.44473	0.43505
742.977	0.30597	0.43687	0.4297
743.176	0.30008	0.42956	0.42296
743.374	0.29422	0.42232	0.41604
743.573	0.28836	0.41508	0.40912
743.772	0.2825	0.40784	0.4022
743.971	0.27665	0.4006	0.39529
744.17	0.27251	0.39487	0.38805
744.369	0.26866	0.3894	0.38077
744.568	0.26482	0.38393	0.37349
744.767	0.26097	0.37846	0.3662
744.966	0.25713	0.37299	0.35892
745.165	0.25273	0.36698	0.3537
745.364	0.24822	0.36085	0.34891
745.562	0.2437	0.35473	0.34412
745.761	0.23919	0.34861	0.33933
745.96	0.23468	0.34248	0.33455
746.159	0.23017	0.33737	0.32824
746.358	0.22567	0.33252	0.32157
746.557	0.22117	0.32766	0.31489
746.756	0.21667	0.32281	0.30821
746.955	0.21217	0.31795	0.30153
747.154	0.20752	0.31261	0.29741
747.353	0.20283	0.30714	0.29405
747.551	0.19814	0.30166	0.29069
747.75	0.19345	0.29618	0.28734
747.949	0.18876	0.2907	0.28398
748.148	0.18529	0.28623	0.27865
748.347	0.18224	0.28211	0.27264
748.546	0.1792	0.27799	0.26663
748.745	0.17615	0.27387	0.26063
748.944	0.1731	0.26975	0.25462
749.143	0.17021	0.26483	0.24908
749.342	0.16737	0.2596	0.24371
749.54	0.16453	0.25437	0.23835
749.739	0.16169	0.24914	0.23298
749.938	0.15886	0.24392	0.22761
750.137	0.15594	0.23975	0.22312
750.336	0.15299	0.23607	0.21902
750.535	0.15003	0.23239	0.21491
750.734	0.14708	0.2287	0.21081
750.933	0.14412	0.22502	0.2067
751.132	0.14135	0.22098	0.20261
751.331	0.13867	0.21676	0.19852
751.529	0.13599	0.21253	0.19443
751.728	0.1333	0.20831	0.19034
751.927	0.13062	0.20408	0.18626
752.126	0.12789	0.20064	0.18286
752.325	0.12514	0.19764	0.17985
752.524	0.12238	0.19464	0.17685
752.723	0.11962	0.19164	0.17385
752.922	0.11687	0.18865	0.17085
753.121	0.1144	0.18534	0.16837
753.32	0.11212	0.18183	0.16624
753.519	0.10984	0.17832	0.1641
753.717	0.10755	0.17482	0.16197
753.916	0.10527	0.17131	0.15983
754.115	0.1032	0.16788	0.15747
754.314	0.10128	0.16452	0.15495
754.513	0.09937	0.16115	0.15243
754.712	0.09745	0.15778	0.14991
754.911	0.09554	0.15441	0.14739
755.11	0.09363	0.15133	0.14494
755.309	0.09173	0.14847	0.14255
755.508	0.08983	0.14561	0.14016
755.706	0.08792	0.14275	0.13777
755.905	0.08602	0.1399	0.13539
756.104	0.08438	0.13728	0.13257
756.303	0.08296	0.13489	0.12935
756.502	0.08155	0.13251	0.12614
756.701	0.08014	0.13012	0.12293
756.9	0.07873	0.12773	0.11972
757.099	0.07726	0.12519	0.11628
757.298	0.07574	0.12249	0.11262
757.497	0.07422	0.1198	0.10896
757.695	0.0727	0.1171	0.1053
757.894	0.07118	0.11441	0.10164
758.093	0.06977	0.11136	0.09924
758.292	0.06848	0.10792	0.09828
758.491	0.06719	0.10448	0.09731
758.69	0.06591	0.10103	0.09635
758.889	0.06462	0.09759	0.09539
759.088	0.06331	0.09492	0.09422
759.287	0.06199	0.09322	0.09281
759.486	0.06066	0.09152	0.09139
759.684	0.05934	0.08983	0.08997
759.883	0.05802	0.08813	0.08856
760.082	0.05669	0.0867	0.0869
760.281	0.05535	0.08566	0.08491
760.48	0.05401	0.08461	0.08291
760.679	0.05267	0.08356	0.08092
760.878	0.05133	0.08251	0.07892
761.077	0.05024	0.08097	0.07699
761.276	0.04954	0.07862	0.07516
761.475	0.04884	0.07628	0.07333
761.674	0.04814	0.07394	0.0715
761.872	0.04744	0.0716	0.06967
762.071	0.04657	0.06938	0.06798
762.27	0.04542	0.06736	0.06655
762.469	0.04427	0.06535	0.06512
762.668	0.04312	0.06334	0.06368
762.867	0.04197	0.06133	0.06225
763.066	0.04092	0.05976	0.06103
763.265	0.04009	0.05909	0.06025
763.464	0.03927	0.05842	0.05947
763.663	0.03844	0.05775	0.05868
763.861	0.03761	0.05708	0.0579
764.06	0.03677	0.05617	0.05671
764.259	0.03588	0.0547	0.05461
764.458	0.03499	0.05323	0.0525
764.657	0.0341	0.05177	0.05039
764.856	0.03321	0.0503	0.04829
765.055	0.03236	0.04889	0.0466
765.254	0.03161	0.04761	0.04603
765.453	0.03087	0.04633	0.04546
765.652	0.03013	0.04506	0.04488
765.85	0.02939	0.04378	0.04431
766.049	0.02858	0.04233	0.04341
766.248	0.02758	0.04035	0.04151
766.447	0.02658	0.03836	0.03961
766.646	0.02557	0.03638	0.03772
766.845	0.02457	0.0344	0.03582
767.044	0.02358	0.03276	0.034
767.243	0.02262	0.03235	0.03243
767.442	0.02167	0.03193	0.03086
767.641	0.02072	0.03152	0.02929
767.84	0.01977	0.0311	0.02773
768.038	0.01888	0.03051	0.02623
768.237	0.01826	0.02918	0.02505
768.436	0.01764	0.02785	0.02387
768.635	0.01701	0.02652	0.02269
768.834	0.01639	0.02519	0.02151
769.033	0.01571	0.02381	0.02024
769.232	0.01476	0.02222	0.01853
769.431	0.01381	0.02062	0.01682
769.63	0.01286	0.01902	0.0151
769.829	0.0119	0.01742	0.01339
770.027	0.01103	0.01587	0.01177
770.226	0.01064	0.01458	0.01074
770.425	0.01025	0.01329	0.0097
770.624	0.00986	0.012	0.00867
770.823	0.00947	0.01071	0.00764
771.022	0.00907	0.00959	0.00666
771.221	0.0086	0.00986	0.00614
771.42	0.00812	0.01012	0.00561
771.619	0.00765	0.01039	0.00508
771.818	0.00718	0.01066	0.00455
772.016	0.0067	0.01075	0.00412
772.215	0.00618	0.00888	0.00478
772.414	0.00566	0.00701	0.00543
772.613	0.00513	0.00514	0.00608
772.812	0.00461	0.00327	0.00674
773.011	0.0041	0.00151	0.00727
773.21	0.00387	0.00152	0.00581
773.409	0.00364	0.00154	0.00435
773.608	0.0034	0.00156	0.00289
773.807	0.00317	0.00158	0.00142
774.005	0.00293	0.00159	6.58653e-06
774.204	0.00234	0.00127	0.000148614
774.403	0.00176	0.000954548	0.000290642
774.602	0.00117	0.000635012	0.000432669
774.801	0.000590654	0.000315477	0.000574696
775	6.34766e-06	-4.05833e-06	0.000716724

## Sheet: Fig3c
figure 3 c RT isolated complexes absorption spectrum
Wavelength	WT	Red_a
750	7.79058e-05	0.000124061
749.5	0.000184425	4.38321e-05
749	0	0.000111255
748.5	4.07329e-05	0
748	0.000177357	0.000279723
747.5	0.000300308	0.000374808
747	0.000186318	0.000396158
746.5	0.000293573	0.000486163
746	0.000435189	0.000605636
745.5	0.000363209	0.000606239
745	0.000485851	0.000977353
744.5	0.00056725	0.00104
744	0.000823966	0.00122
743.5	0.000824356	0.00127
743	0.00111	0.00162
742.5	0.00112	0.00171
742	0.0011	0.0018
741.5	0.00142	0.00203
741	0.00134	0.00218
740.5	0.0015	0.00228
740	0.00156	0.00243
739.5	0.00179	0.00275
739	0.00187	0.0028
738.5	0.00205	0.00317
738	0.00211	0.00355
737.5	0.00228	0.00367
737	0.00257	0.00416
736.5	0.0027	0.00447
736	0.00287	0.00466
735.5	0.00306	0.00509
735	0.00334	0.00529
734.5	0.00331	0.00564
734	0.00383	0.00614
733.5	0.00412	0.00671
733	0.00429	0.00684
732.5	0.00447	0.00735
732	0.00474	0.00802
731.5	0.00503	0.00857
731	0.00547	0.00911
730.5	0.00606	0.00979
730	0.00625	0.01033
729.5	0.00684	0.01099
729	0.00729	0.0118
728.5	0.00768	0.0124
728	0.00817	0.01317
727.5	0.0087	0.01403
727	0.00922	0.01485
726.5	0.00988	0.01576
726	0.01042	0.01677
725.5	0.01117	0.01764
725	0.01181	0.01865
724.5	0.01264	0.01975
724	0.01354	0.02097
723.5	0.01421	0.02221
723	0.01531	0.02335
722.5	0.01622	0.02474
722	0.01713	0.02594
721.5	0.01835	0.02761
721	0.01943	0.02908
720.5	0.02042	0.03058
720	0.02172	0.03211
719.5	0.02315	0.03398
719	0.02451	0.03551
718.5	0.02605	0.03743
718	0.02787	0.03964
717.5	0.0294	0.04167
717	0.03119	0.04383
716.5	0.03304	0.04595
716	0.03486	0.04825
715.5	0.03694	0.05065
715	0.03921	0.05334
714.5	0.04138	0.05578
714	0.04376	0.05843
713.5	0.04634	0.06135
713	0.04916	0.06444
712.5	0.05189	0.06738
712	0.0548	0.07057
711.5	0.05783	0.07378
711	0.06109	0.07719
710.5	0.06448	0.08048
710	0.0681	0.08449
709.5	0.07179	0.08823
709	0.07563	0.09209
708.5	0.07976	0.09616
708	0.08408	0.10045
707.5	0.08844	0.10479
707	0.09309	0.10928
706.5	0.09793	0.11407
706	0.10298	0.11886
705.5	0.10841	0.12393
705	0.11395	0.1292
704.5	0.11989	0.13475
704	0.12597	0.14032
703.5	0.13221	0.1463
703	0.13888	0.15259
702.5	0.14594	0.15918
702	0.15325	0.16594
701.5	0.1612	0.1732
701	0.16939	0.18086
700.5	0.17809	0.18903
700	0.18716	0.19779
699.5	0.19702	0.20707
699	0.20773	0.21709
698.5	0.21884	0.22761
698	0.2305	0.23895
697.5	0.24358	0.25129
697	0.25699	0.26432
696.5	0.27136	0.27805
696	0.28719	0.29328
695.5	0.30333	0.30908
695	0.32099	0.32622
694.5	0.33952	0.34441
694	0.35931	0.36373
693.5	0.38046	0.38433
693	0.4029	0.4064
692.5	0.42646	0.4296
692	0.45107	0.45378
691.5	0.47724	0.47942
691	0.5044	0.50611
690.5	0.53242	0.53366
690	0.56183	0.56255
689.5	0.59199	0.59235
689	0.62234	0.62219
688.5	0.65359	0.65271
688	0.68534	0.68393
687.5	0.71617	0.71397
687	0.74683	0.7444
686.5	0.77761	0.77451
686	0.80684	0.80327
685.5	0.83488	0.83072
685	0.8618	0.85717
684.5	0.88666	0.88126
684	0.90933	0.90367
683.5	0.93016	0.92392
683	0.94837	0.94195
682.5	0.96387	0.95712
682	0.97676	0.96973
681.5	0.9868	0.97959
681	0.99406	0.98657
680.5	0.99849	0.99104
680	1.00013	0.99264
679.5	0.99914	0.99165
679	0.99563	0.98836
678.5	0.98998	0.98257
678	0.98279	0.9754
677.5	0.97341	0.96624
677	0.96304	0.95583
676.5	0.95177	0.94466
676	0.93993	0.93281
675.5	0.92712	0.92019
675	0.91418	0.9074
674.5	0.90106	0.89438
674	0.88715	0.88062
673.5	0.87315	0.86692
673	0.85896	0.85279
672.5	0.84417	0.83823
672	0.82911	0.82349
671.5	0.81331	0.80804
671	0.79673	0.79177
670.5	0.77976	0.77501
670	0.76219	0.75786
669.5	0.74378	0.73988
669	0.7248	0.72131
668.5	0.70557	0.70251
668	0.68518	0.68251
667.5	0.66434	0.66203
667	0.64347	0.64172
666.5	0.62201	0.62052
666	0.60028	0.59919
665.5	0.57896	0.57798
665	0.55711	0.55672
664.5	0.53506	0.5349
664	0.51373	0.51386
663.5	0.49272	0.49297
663	0.4718	0.47238
662.5	0.45163	0.45228
662	0.43205	0.43301
661.5	0.41286	0.41378
661	0.39465	0.39578
660.5	0.37704	0.37832
660	0.36058	0.36185
659.5	0.34489	0.34619
659	0.33009	0.33165
658.5	0.31607	0.31757
658	0.30313	0.30451
657.5	0.29109	0.29256
657	0.27995	0.28135
656.5	0.26948	0.27097
656	0.26006	0.26152
655.5	0.25136	0.25286
655	0.24328	0.24458
654.5	0.2361	0.23747
654	0.22971	0.2312
653.5	0.22368	0.22505
653	0.21843	0.21968
652.5	0.21379	0.21507
652	0.20947	0.21079
651.5	0.20576	0.20699
651	0.20251	0.20367
650.5	0.19991	0.20104
650	0.19755	0.19859
649.5	0.19559	0.19661
649	0.194	0.19503
648.5	0.19274	0.19368
648	0.19182	0.19267
647.5	0.19122	0.19222
647	0.19088	0.1918
646.5	0.19068	0.19144
646	0.19075	0.19153
645.5	0.19133	0.19186
645	0.19194	0.19235
644.5	0.19265	0.19314
644	0.19364	0.19401
643.5	0.19486	0.19504
643	0.19602	0.19628
642.5	0.19762	0.19777
642	0.19917	0.19912
641.5	0.20083	0.20071
641	0.20254	0.20234
640.5	0.20428	0.20404
640	0.20611	0.20588
639.5	0.20801	0.20777
639	0.20979	0.20946
638.5	0.21159	0.21113
638	0.21355	0.21305
637.5	0.21496	0.21464
637	0.2165	0.21609
636.5	0.21825	0.21781
636	0.21961	0.21921
635.5	0.22084	0.22046
635	0.22206	0.22165
634.5	0.2229	0.22258
634	0.22388	0.22329
633.5	0.22459	0.22428
633	0.22529	0.2249
632.5	0.22575	0.22552
632	0.22623	0.22618
631.5	0.22659	0.22648
631	0.22666	0.22657
630.5	0.22661	0.22666
630	0.22651	0.2265
629.5	0.22631	0.22633
629	0.22591	0.22599
628.5	0.22552	0.22565
628	0.22493	0.22526
627.5	0.22439	0.22465
627	0.22368	0.22413
626.5	0.22274	0.22311
626	0.22181	0.22224
625.5	0.22079	0.22127
625	0.21972	0.22015
624.5	0.2184	0.21884
624	0.21705	0.2175
623.5	0.21564	0.21618
623	0.21413	0.21469
622.5	0.21245	0.21301
622	0.21094	0.21152
621.5	0.20914	0.20975
621	0.2073	0.20779
620.5	0.20518	0.20583
620	0.20313	0.20394
619.5	0.20097	0.20173
619	0.19872	0.19949
618.5	0.1965	0.19735
618	0.19413	0.19491
617.5	0.19162	0.19237
617	0.18914	0.19008
616.5	0.18662	0.18757
616	0.18399	0.18491
615.5	0.18142	0.18232
615	0.17872	0.17957
614.5	0.17612	0.17694
614	0.17316	0.17416
613.5	0.17049	0.17153
613	0.16767	0.16879
612.5	0.16491	0.16615
612	0.16223	0.16329
611.5	0.15963	0.16081
611	0.15687	0.15831
610.5	0.15447	0.15585
610	0.15198	0.15339
609.5	0.14965	0.1511
609	0.14735	0.14883
608.5	0.1452	0.14663
608	0.1431	0.14466
607.5	0.14119	0.14276
607	0.13941	0.14096
606.5	0.13764	0.13932
606	0.13607	0.1378
605.5	0.13456	0.1363
605	0.13338	0.1351
604.5	0.13222	0.13392
604	0.13123	0.13291
603.5	0.13028	0.13197
603	0.1295	0.1312
602.5	0.12873	0.13054
602	0.12799	0.12995
601.5	0.12768	0.1295
601	0.12738	0.12923
600.5	0.12712	0.12896
600	0.12693	0.12882
599.5	0.1266	0.1283
599	0.12656	0.12842
598.5	0.1266	0.1285
598	0.12666	0.12851
597.5	0.12646	0.12833
597	0.12668	0.12852
596.5	0.12656	0.12855
596	0.12663	0.12857
595.5	0.12674	0.12852
595	0.1267	0.12851
594.5	0.12654	0.1284
594	0.12637	0.12842
593.5	0.12648	0.12833
593	0.1263	0.12805
592.5	0.12608	0.12802
592	0.12591	0.12781
591.5	0.12554	0.12742
591	0.1252	0.12717
590.5	0.12484	0.12682
590	0.12442	0.12632
589.5	0.12377	0.12585
589	0.12334	0.12528
588.5	0.12277	0.12472
588	0.12207	0.12414
587.5	0.12142	0.12346
587	0.12075	0.12273
586.5	0.11987	0.12184
586	0.11914	0.12128
585.5	0.11825	0.12031
585	0.11735	0.11949
584.5	0.1165	0.11854
584	0.11551	0.11761
583.5	0.11456	0.11646
583	0.11346	0.11547
582.5	0.11225	0.11435
582	0.11105	0.11318
581.5	0.10981	0.11178
581	0.10861	0.1108
580.5	0.10738	0.10944
580	0.10605	0.10803
579.5	0.10462	0.10682
579	0.10314	0.10549
578.5	0.10159	0.10385
578	0.1004	0.10258
577.5	0.09882	0.10112
577	0.09714	0.09947
576.5	0.09547	0.09782
576	0.09403	0.09632
575.5	0.09226	0.09463
575	0.09084	0.09309
574.5	0.08921	0.09161
574	0.08762	0.08995
573.5	0.08599	0.08836
573	0.08442	0.08688
572.5	0.08271	0.08512
572	0.08108	0.08354
571.5	0.07954	0.082
571	0.07827	0.08062
570.5	0.07659	0.07915
570	0.07519	0.07765
569.5	0.07399	0.0763
569	0.07248	0.07492
568.5	0.07143	0.07355
568	0.06992	0.07224
567.5	0.06886	0.07104
567	0.06771	0.06999
566.5	0.0667	0.06901
566	0.06552	0.06787
565.5	0.06486	0.06718
565	0.06365	0.06617
564.5	0.06285	0.06515
564	0.06209	0.06446
563.5	0.06137	0.06362
563	0.0607	0.063
562.5	0.05998	0.06233
562	0.05941	0.06175
561.5	0.05878	0.06105
561	0.05852	0.06074
560.5	0.05819	0.06058
560	0.05774	0.06004
559.5	0.0573	0.05968
559	0.05713	0.05953
558.5	0.05692	0.05931
558	0.05659	0.05909
557.5	0.05648	0.05894
557	0.0565	0.05886
556.5	0.05627	0.05869
556	0.05619	0.05851
555.5	0.05631	0.05871
555	0.05633	0.05873
554.5	0.05641	0.05875
554	0.05677	0.05915
553.5	0.05649	0.05911
553	0.05677	0.05925
552.5	0.05709	0.05956
552	0.05724	0.05963
551.5	0.05741	0.05988
551	0.0577	0.06014
550.5	0.05797	0.06056
550	0.05826	0.06075
549.5	0.0587	0.06121
549	0.05903	0.06149
548.5	0.05946	0.06189
548	0.05986	0.0624
547.5	0.06027	0.06286
547	0.0605	0.06315
546.5	0.06127	0.06369
546	0.06169	0.06411
545.5	0.06219	0.06468
545	0.06267	0.06523
544.5	0.06333	0.06574
544	0.06398	0.0665
543.5	0.06454	0.06698
543	0.0652	0.06755
542.5	0.06572	0.06814
542	0.0664	0.06882
541.5	0.06716	0.06944
541	0.06787	0.07031
540.5	0.06859	0.07113
540	0.06948	0.0719
539.5	0.07018	0.07253
539	0.07114	0.07357
538.5	0.07195	0.07446
538	0.07295	0.07534
537.5	0.07389	0.07633
537	0.07512	0.07753
536.5	0.07615	0.07854
536	0.07732	0.07947
535.5	0.07874	0.08099
535	0.07989	0.08219
534.5	0.08146	0.08364
534	0.08299	0.08505
533.5	0.08441	0.08658
533	0.08624	0.08819
532.5	0.08796	0.08995
532	0.0897	0.0916
531.5	0.0915	0.09332
531	0.09355	0.09535
530.5	0.0958	0.09753
530	0.09806	0.09977
529.5	0.10041	0.10214
529	0.10287	0.10444
528.5	0.10554	0.10698
528	0.10828	0.10966
527.5	0.11106	0.11245
527	0.11392	0.11521
526.5	0.117	0.11819
526	0.12026	0.1213
525.5	0.1237	0.12453
525	0.12702	0.12791
524.5	0.1309	0.13152
524	0.1346	0.135
523.5	0.13843	0.13883
523	0.1424	0.14269
522.5	0.14655	0.14668
522	0.15072	0.15077
521.5	0.15512	0.15497
521	0.15962	0.1592
520.5	0.16415	0.16358
520	0.16885	0.16814
519.5	0.17363	0.1726
519	0.17833	0.17719
518.5	0.18306	0.18191
518	0.18807	0.18667
517.5	0.19294	0.19144
517	0.19805	0.19646
516.5	0.20321	0.20129
516	0.20825	0.20607
515.5	0.21333	0.21117
515	0.21828	0.21609
514.5	0.22348	0.22109
514	0.22866	0.22599
513.5	0.23383	0.23086
513	0.23892	0.23578
512.5	0.24386	0.24064
512	0.24894	0.2457
511.5	0.25406	0.25054
511	0.25866	0.25528
510.5	0.26366	0.25993
510	0.26827	0.26453
509.5	0.27293	0.26907
509	0.27748	0.27366
508.5	0.28208	0.27785
508	0.28628	0.28219
507.5	0.29054	0.28626
507	0.29464	0.29022
506.5	0.29859	0.29416
506	0.30239	0.29799
505.5	0.30605	0.30141
505	0.30946	0.30482
504.5	0.31292	0.30822
504	0.31617	0.31121
503.5	0.3191	0.31419
503	0.32165	0.31677
502.5	0.32437	0.3195
502	0.32705	0.32179
501.5	0.32916	0.324
501	0.33121	0.32609
500.5	0.33324	0.32802
500	0.33501	0.32958
499.5	0.33657	0.33119
499	0.33781	0.33238
498.5	0.33906	0.33353
498	0.3399	0.33442
497.5	0.3409	0.33519
497	0.34143	0.33572
496.5	0.34204	0.33642
496	0.3425	0.3368
495.5	0.34291	0.33708
495	0.34293	0.33702
494.5	0.34308	0.33707
494	0.34296	0.33698
493.5	0.34274	0.33671
493	0.34267	0.33655
492.5	0.34259	0.33627
492	0.34231	0.33606
491.5	0.34202	0.33554
491	0.34174	0.33506
490.5	0.34164	0.33475
490	0.34133	0.33465
489.5	0.3411	0.33434
489	0.34102	0.33405
488.5	0.34095	0.33407
488	0.34086	0.33395
487.5	0.34108	0.33402
487	0.34122	0.33432
486.5	0.3415	0.33447
486	0.34194	0.33488
485.5	0.34243	0.33529
485	0.34327	0.33604
484.5	0.34384	0.33674
484	0.3447	0.33769
483.5	0.34577	0.33866
483	0.34709	0.33977
482.5	0.34854	0.34112
482	0.34987	0.34275
481.5	0.35142	0.34417
481	0.35321	0.34599
480.5	0.3552	0.34796
480	0.35711	0.35005
479.5	0.35902	0.35186
479	0.36127	0.35415
478.5	0.36346	0.35631
478	0.36585	0.35866
477.5	0.36826	0.36101
477	0.37073	0.3637
476.5	0.37306	0.36591
476	0.37561	0.36847
475.5	0.3781	0.37097
475	0.38052	0.37339
474.5	0.38335	0.37609
474	0.38599	0.37855
473.5	0.38817	0.38092
473	0.39076	0.38331
472.5	0.39317	0.38568
472	0.39567	0.38825
471.5	0.39792	0.39038
471	0.40067	0.39293
470.5	0.40276	0.39492
470	0.40511	0.39716
469.5	0.40734	0.39922
469	0.40928	0.40124
468.5	0.41157	0.40322
468	0.4138	0.40513
467.5	0.41606	0.40737
467	0.41839	0.40947
466.5	0.42079	0.41168
466	0.42309	0.41388
465.5	0.4257	0.41605
465	0.42808	0.41855
464.5	0.43085	0.42106
464	0.43359	0.42365
463.5	0.43674	0.42671
463	0.44022	0.43009
462.5	0.44388	0.43343
462	0.44816	0.43747
461.5	0.45292	0.44215
461	0.45791	0.44698
460.5	0.46371	0.45265
460	0.47028	0.45923
459.5	0.47728	0.46617
459	0.48514	0.47413
458.5	0.49448	0.48312
458	0.50413	0.4929
457.5	0.5151	0.50378
457	0.52746	0.51613
456.5	0.54078	0.52951
456	0.55576	0.54459
455.5	0.57221	0.56102
455	0.59014	0.57888
454.5	0.60895	0.59814
454	0.63012	0.61927
453.5	0.65298	0.64214
453	0.67712	0.6664
452.5	0.70307	0.69254
452	0.7308	0.72048
451.5	0.75933	0.74893
451	0.78957	0.77929
450.5	0.82232	0.81206
450	0.85513	0.84478
449.5	0.88918	0.87891
449	0.92426	0.9144
448.5	0.95944	0.94972
448	0.99528	0.98559
447.5	1.03137	1.02201
447	1.06666	1.05744
446.5	1.10164	1.09236
446	1.13588	1.12675
445.5	1.16844	1.1598
445	1.19975	1.19107
444.5	1.22931	1.2209
444	1.25661	1.24843
443.5	1.28161	1.27337
443	1.30415	1.29621
442.5	1.32443	1.31643
442	1.34129	1.33336
441.5	1.35539	1.34753
441	1.36754	1.3595
440.5	1.37626	1.36854
440	1.38251	1.37439
439.5	1.38622	1.37842
439	1.3876	1.37936
438.5	1.38672	1.37838
438	1.38382	1.37548
437.5	1.37926	1.3707
437	1.37294	1.36441
436.5	1.36488	1.35634
436	1.3559	1.34743
435.5	1.34558	1.33698
435	1.33453	1.32586
434.5	1.32286	1.31436
434	1.31087	1.30218
433.5	1.29856	1.29001
433	1.28601	1.27765
432.5	1.27391	1.26574
432	1.26182	1.25355
431.5	1.25005	1.24182
431	1.23908	1.23079
430.5	1.22842	1.22036
430	1.2186	1.2106
429.5	1.20998	1.20184
429	1.2018	1.19392
428.5	1.19434	1.18668
428	1.18818	1.18039
427.5	1.18225	1.17503
427	1.17769	1.17041
426.5	1.17374	1.16674
426	1.17068	1.16394
425.5	1.168	1.16148
425	1.16599	1.15935
424.5	1.16452	1.1582
424	1.16329	1.15693
423.5	1.16192	1.15601
423	1.16105	1.15514
422.5	1.1599	1.15428
422	1.15878	1.15336
421.5	1.15744	1.1524
421	1.15598	1.1506
420.5	1.15394	1.14855
420	1.15126	1.14625
419.5	1.14832	1.14339
419	1.14425	1.13967
418.5	1.14029	1.13577
418	1.1353	1.13089
417.5	1.12975	1.12532
417	1.1237	1.11921
416.5	1.11644	1.11226
416	1.10807	1.10411
415.5	1.10011	1.09587
415	1.09083	1.08697
414.5	1.08115	1.07726
414	1.07051	1.06673
413.5	1.05924	1.05584
413	1.04759	1.04419
412.5	1.03524	1.03198
412	1.02312	1.01984
411.5	1.01067	1.00743
411	0.99735	0.99452
410.5	0.98436	0.98151
410	0.97113	0.96857
409.5	0.95755	0.95517
409	0.94463	0.94248
408.5	0.93152	0.92964
408	0.91878	0.91707
407.5	0.90659	0.90506
407	0.89406	0.89263
406.5	0.88238	0.88094
406	0.87122	0.87009
405.5	0.86068	0.85958
405	0.85107	0.85024
404.5	0.84133	0.84071
404	0.8325	0.83189
403.5	0.82438	0.82417
403	0.81723	0.81659
402.5	0.81046	0.81005
402	0.80403	0.80373
401.5	0.79837	0.79814
401	0.7934	0.79322
400.5	0.78878	0.78888
400	0.78477	0.7848
399.5	0.78094	0.781
399	0.7777	0.77763
398.5	0.7749	0.77525
398	0.77221	0.77268
397.5	0.77001	0.77027
397	0.76762	0.7681
396.5	0.76586	0.76669
396	0.76399	0.76425
395.5	0.76229	0.76308
395	0.76044	0.76105
394.5	0.75892	0.75966
394	0.75734	0.75823
393.5	0.75578	0.75676
393	0.75451	0.75544
392.5	0.75284	0.75377
392	0.75118	0.75216
391.5	0.74958	0.75067
391	0.74826	0.74944
390.5	0.74682	0.7478
390	0.74483	0.74601
389.5	0.74347	0.74454
389	0.74191	0.74331
388.5	0.74039	0.74182
388	0.7386	0.74039
387.5	0.73689	0.73828
387	0.73498	0.7368
386.5	0.73278	0.7349
386	0.73111	0.7329
385.5	0.72885	0.73072
385	0.72656	0.72861
384.5	0.72346	0.72549
384	0.72115	0.72277
383.5	0.71787	0.71991
383	0.71448	0.71647
382.5	0.71025	0.71258
382	0.70643	0.70862
381.5	0.70188	0.70389
381	0.69723	0.69931
380.5	0.69223	0.69447
380	0.6865	0.68909
379.5	0.68088	0.68323
379	0.67474	0.67716
378.5	0.66869	0.6712
378	0.66238	0.66503
377.5	0.65579	0.65844
377	0.64903	0.65174
376.5	0.64219	0.64499
376	0.63536	0.63808
375.5	0.62813	0.63097
375	0.62099	0.62396
374.5	0.61427	0.6172
374	0.6071	0.61014
373.5	0.6002	0.60319
373	0.59325	0.59664
372.5	0.58715	0.59024
372	0.58052	0.58356
371.5	0.57411	0.57729
371	0.56806	0.57118
370.5	0.56169	0.56513
370	0.55582	0.55928
369.5	0.55015	0.55368
369	0.54465	0.54813
368.5	0.53937	0.5424
368	0.53387	0.53703
367.5	0.52896	0.53235
367	0.52406	0.52748
366.5	0.51881	0.5225
366	0.51416	0.51788
365.5	0.51016	0.51349
365	0.50584	0.50951
364.5	0.50137	0.50491
364	0.49698	0.50074
363.5	0.4929	0.49672
363	0.48993	0.49331
362.5	0.48576	0.48924
362	0.48207	0.48573
361.5	0.47819	0.48186
361	0.47473	0.47807
360.5	0.47151	0.47504
360	0.46792	0.47181
359.5	0.46496	0.46853
359	0.46162	0.46535
358.5	0.45873	0.46234
358	0.45577	0.45952
357.5	0.45291	0.45693
357	0.45037	0.45431
356.5	0.4484	0.45224
356	0.44634	0.45011
355.5	0.44459	0.44829
355	0.4433	0.44708
354.5	0.44167	0.44544
354	0.44117	0.44455
353.5	0.44037	0.4437
353	0.4407	0.44426
352.5	0.44031	0.44435
352	0.44117	0.44523
351.5	0.44162	0.4455
351	0.44275	0.44623
350.5	0.44431	0.44812
350	0.44615	0.4502
Baseline 100%T
Baseline 100%T
Collection Time: 11/21/2018 9:59:46 PM
Operator Name :
Scan Software Version: 3.00(182)
Parameter List :
Instrument Cary 4000
Instrument Version 1.12
Start (nm) 750.00
Stop (nm) 350.00
X Mode Nanometers
Y Mode Abs
UV-Vis Scan Rate (nm/min) 300.000
UV-Vis Data Interval (nm) 0.500
UV-Vis Ave. Time (sec) 0.100
UV-Vis SBW (nm) 2.000
Slit Height Full
Beam Mode Double
Signal-to-noise Mode Off
UV Source On
Vis Source On
Third Source Off
Source Changeover (nm) 350.00
Baseline Correction On
Baseline Type Baseline correction
Baseline File Name
Baseline Std Ref File Name
Cycle Mode Off
Comments
Method Log :
Method Name : Default
Date/Time stamp: 11/21/2018 9:53:27 PM
Method Modifications:
Sipper Type Changed: 11/21/2018 9:53:55 PM
Baseline Correction Changed: 11/21/2018 9:54:12 PM
End Method Modifications
<SBW (nm)>
<Energy>
<Slit height>
<Current Wavelength>
water1
water1
Collection Time: 11/21/2018 10:01:17 PM
Operator Name :
Scan Software Version: 3.00(182)
Parameter List :
Instrument Cary 4000
Instrument Version 1.12
Start (nm) 750.00
Stop (nm) 350.00
X Mode Nanometers
Y Mode Abs
UV-Vis Scan Rate (nm/min) 300.000
UV-Vis Data Interval (nm) 0.500
UV-Vis Ave. Time (sec) 0.100
UV-Vis SBW (nm) 2.000
Slit Height Full
Beam Mode Double
Signal-to-noise Mode Off
UV Source On
Vis Source On
Third Source Off
Source Changeover (nm) 350.00
Baseline Correction On
Baseline Type Baseline correction
Baseline File Name
Baseline Std Ref File Name
Cycle Mode Off
Comments
Method Log :
Method Name : Default
Date/Time stamp: 11/21/2018 9:53:27 PM
Method Modifications:
Sipper Type Changed: 11/21/2018 9:53:55 PM
Baseline Correction Changed: 11/21/2018 9:54:12 PM
End Method Modifications
<SBW (nm)>
<Energy>
<Slit height>
<Current Wavelength>
buffer
buffer
Collection Time: 11/21/2018 10:04:22 PM
Operator Name :
Scan Software Version: 3.00(182)
Parameter List :
Instrument Cary 4000
Instrument Version 1.12
Start (nm) 750.00
Stop (nm) 350.00
X Mode Nanometers
Y Mode Abs
UV-Vis Scan Rate (nm/min) 300.000
UV-Vis Data Interval (nm) 0.500
UV-Vis Ave. Time (sec) 0.100
UV-Vis SBW (nm) 2.000
Slit Height Full
Beam Mode Double
Signal-to-noise Mode Off
UV Source On
Vis Source On
Third Source Off
Source Changeover (nm) 350.00
Baseline Correction On
Baseline Type Baseline correction
Baseline File Name
Baseline Std Ref File Name
Cycle Mode Off
Comments
Method Log :
Method Name : Default
Date/Time stamp: 11/21/2018 9:53:27 PM
Method Modifications:
Sipper Type Changed: 11/21/2018 9:53:55 PM
Baseline Correction Changed: 11/21/2018 9:54:12 PM
End Method Modifications
<SBW (nm)>
<Energy>
<Slit height>
<Current Wavelength>
6803Tri_1_100
6803Tri_1_100
Collection Time: 11/21/2018 10:08:16 PM
Operator Name :
Scan Software Version: 3.00(182)
Parameter List :
Instrument Cary 4000
Instrument Version 1.12
Start (nm) 750.00
Stop (nm) 350.00
X Mode Nanometers
Y Mode Abs
UV-Vis Scan Rate (nm/min) 300.000
UV-Vis Data Interval (nm) 0.500
UV-Vis Ave. Time (sec) 0.100
UV-Vis SBW (nm) 2.000
Slit Height Full
Beam Mode Double
Signal-to-noise Mode Off
UV Source On
Vis Source On
Third Source Off
Source Changeover (nm) 350.00
Baseline Correction On
Baseline Type Baseline correction
Baseline File Name
Baseline Std Ref File Name
Cycle Mode Off
Comments
Method Log :
Method Name : Default
Date/Time stamp: 11/21/2018 9:53:27 PM
Method Modifications:
Sipper Type Changed: 11/21/2018 9:53:55 PM
Baseline Correction Changed: 11/21/2018 9:54:12 PM
End Method Modifications
<SBW (nm)>
<Energy>
<Slit height>
<Current Wavelength>
red-aTri_1_133
6803Tri_1_133
Collection Time: 11/21/2018 10:12:18 PM
Operator Name :
Scan Software Version: 3.00(182)
Parameter List :
Instrument Cary 4000
Instrument Version 1.12
Start (nm) 750.00
Stop (nm) 350.00
X Mode Nanometers
Y Mode Abs
UV-Vis Scan Rate (nm/min) 300.000
UV-Vis Data Interval (nm) 0.500
UV-Vis Ave. Time (sec) 0.100
UV-Vis SBW (nm) 2.000
Slit Height Full
Beam Mode Double
Signal-to-noise Mode Off
UV Source On
Vis Source On
Third Source Off
Source Changeover (nm) 350.00
Baseline Correction On
Baseline Type Baseline correction
Baseline File Name
Baseline Std Ref File Name
Cycle Mode Off
Comments
Method Log :
Method Name : Default
Date/Time stamp: 11/21/2018 9:53:27 PM
Method Modifications:
Sipper Type Changed: 11/21/2018 9:53:55 PM
Baseline Correction Changed: 11/21/2018 9:54:12 PM
End Method Modifications
<SBW (nm)>
<Energy>
<Slit height>
<Current Wavelength>
Continuum name changed to 'red-aTri_1_133'
red-aTri_1_100
red-aTri_1_100
Collection Time: 11/21/2018 10:15:45 PM
Operator Name :
Scan Software Version: 3.00(182)
Parameter List :
Instrument Cary 4000
Instrument Version 1.12
Start (nm) 750.00
Stop (nm) 350.00
X Mode Nanometers
Y Mode Abs
UV-Vis Scan Rate (nm/min) 300.000
UV-Vis Data Interval (nm) 0.500
UV-Vis Ave. Time (sec) 0.100
UV-Vis SBW (nm) 2.000
Slit Height Full
Beam Mode Double
Signal-to-noise Mode Off
UV Source On
Vis Source On
Third Source Off
Source Changeover (nm) 350.00
Baseline Correction On
Baseline Type Baseline correction
Baseline File Name
Baseline Std Ref File Name
Cycle Mode Off
Comments
Method Log :
Method Name : Default
Date/Time stamp: 11/21/2018 9:53:27 PM
Method Modifications:
Sipper Type Changed: 11/21/2018 9:53:55 PM
Baseline Correction Changed: 11/21/2018 9:54:12 PM
End Method Modifications
<SBW (nm)>
<Energy>
<Slit height>
<Current Wavelength>
red-aTri_1_90
red-aTri_1_90
Collection Time: 11/21/2018 10:19:05 PM
Operator Name :
Scan Software Version: 3.00(182)
Parameter List :
Instrument Cary 4000
Instrument Version 1.12
Start (nm) 750.00
Stop (nm) 350.00
X Mode Nanometers
Y Mode Abs
UV-Vis Scan Rate (nm/min) 300.000
UV-Vis Data Interval (nm) 0.500
UV-Vis Ave. Time (sec) 0.100
UV-Vis SBW (nm) 2.000
Slit Height Full
Beam Mode Double
Signal-to-noise Mode Off
UV Source On
Vis Source On
Third Source Off
Source Changeover (nm) 350.00
Baseline Correction On
Baseline Type Baseline correction
Baseline File Name
Baseline Std Ref File Name
Cycle Mode Off
Comments
Method Log :
Method Name : Default
Date/Time stamp: 11/21/2018 9:53:27 PM
Method Modifications:
Sipper Type Changed: 11/21/2018 9:53:55 PM
Baseline Correction Changed: 11/21/2018 9:54:12 PM
End Method Modifications
<SBW (nm)>
<Energy>
<Slit height>
<Current Wavelength>
red-abTri_1_66
red-abTri_1_66
Collection Time: 11/21/2018 10:24:46 PM
Operator Name :
Scan Software Version: 3.00(182)
Parameter List :
Instrument Cary 4000
Instrument Version 1.12
Start (nm) 750.00
Stop (nm) 350.00
X Mode Nanometers
Y Mode Abs
UV-Vis Scan Rate (nm/min) 300.000
UV-Vis Data Interval (nm) 0.500
UV-Vis Ave. Time (sec) 0.100
UV-Vis SBW (nm) 2.000
Slit Height Full
Beam Mode Double
Signal-to-noise Mode Off
UV Source On
Vis Source On
Third Source Off
Source Changeover (nm) 350.00
Baseline Correction On
Baseline Type Baseline correction
Baseline File Name
Baseline Std Ref File Name
Cycle Mode Off
Comments
Method Log :
Method Name : Default
Date/Time stamp: 11/21/2018 9:53:27 PM
Method Modifications:
Sipper Type Changed: 11/21/2018 9:53:55 PM
Baseline Correction Changed: 11/21/2018 9:54:12 PM
End Method Modifications
<SBW (nm)>
<Energy>
<Slit height>
<Current Wavelength>
red-abTri_1_75
red-abTri_1_75
Collection Time: 11/21/2018 10:27:35 PM
Operator Name :
Scan Software Version: 3.00(182)
Parameter List :
Instrument Cary 4000
Instrument Version 1.12
Start (nm) 750.00
Stop (nm) 350.00
X Mode Nanometers
Y Mode Abs
UV-Vis Scan Rate (nm/min) 300.000
UV-Vis Data Interval (nm) 0.500
UV-Vis Ave. Time (sec) 0.100
UV-Vis SBW (nm) 2.000
Slit Height Full
Beam Mode Double
Signal-to-noise Mode Off
UV Source On
Vis Source On
Third Source Off
Source Changeover (nm) 350.00
Baseline Correction On
Baseline Type Baseline correction
Baseline File Name
Baseline Std Ref File Name
Cycle Mode Off
Comments
Method Log :
Method Name : Default
Date/Time stamp: 11/21/2018 9:53:27 PM
Method Modifications:
Sipper Type Changed: 11/21/2018 9:53:55 PM
Baseline Correction Changed: 11/21/2018 9:54:12 PM
End Method Modifications
<SBW (nm)>
<Energy>
<Slit height>
<Current Wavelength>
Normalize("red-abTri_1_75"):red-abTri_1_75
red-abTri_1_75
Collection Time: 11/21/2018 10:27:35 PM
Operator Name :
Scan Software Version: 3.00(182)
Parameter List :
Instrument Cary 4000
Instrument Version 1.12
Start (nm) 750.00
Stop (nm) 350.00
X Mode Nanometers
Y Mode Abs
UV-Vis Scan Rate (nm/min) 300.000
UV-Vis Data Interval (nm) 0.500
UV-Vis Ave. Time (sec) 0.100
UV-Vis SBW (nm) 2.000
Slit Height Full
Beam Mode Double
Signal-to-noise Mode Off
UV Source On
Vis Source On
Third Source Off
Source Changeover (nm) 350.00
Baseline Correction On
Baseline Type Baseline correction
Baseline File Name
Baseline Std Ref File Name
Cycle Mode Off
Comments
Method Log :
Method Name : Default
Date/Time stamp: 11/21/2018 9:53:27 PM
Method Modifications:
Sipper Type Changed: 11/21/2018 9:53:55 PM
Baseline Correction Changed: 11/21/2018 9:54:12 PM
End Method Modifications
<SBW (nm)>
<Energy>
<Slit height>
<Current Wavelength>
All data points copied from continuum 'red-abTri_1_75' to create 'red-abTri_1_75 Norm'
All data points multiplied by 2.021
Continuum name changed to 'Normalize("red-abTri_1_75"):red-abTri_1_75'
Normalize("red-aTri_1_90"):red-aTri_1_90
red-aTri_1_90
Collection Time: 11/21/2018 10:19:05 PM
Operator Name :
Scan Software Version: 3.00(182)
Parameter List :
Instrument Cary 4000
Instrument Version 1.12
Start (nm) 750.00
Stop (nm) 350.00
X Mode Nanometers
Y Mode Abs
UV-Vis Scan Rate (nm/min) 300.000
UV-Vis Data Interval (nm) 0.500
UV-Vis Ave. Time (sec) 0.100
UV-Vis SBW (nm) 2.000
Slit Height Full
Beam Mode Double
Signal-to-noise Mode Off
UV Source On
Vis Source On
Third Source Off
Source Changeover (nm) 350.00
Baseline Correction On
Baseline Type Baseline correction
Baseline File Name
Baseline Std Ref File Name
Cycle Mode Off
Comments
Method Log :
Method Name : Default
Date/Time stamp: 11/21/2018 9:53:27 PM
Method Modifications:
Sipper Type Changed: 11/21/2018 9:53:55 PM
Baseline Correction Changed: 11/21/2018 9:54:12 PM
End Method Modifications
<SBW (nm)>
<Energy>
<Slit height>
<Current Wavelength>
All data points copied from continuum 'red-aTri_1_90' to create 'red-aTri_1_90 Norm'
All data points multiplied by 2.1007
Continuum name changed to 'Normalize("red-aTri_1_90"):red-aTri_1_90'
Normalize("6803Tri_1_100"):6803Tri_1_100
6803Tri_1_100
Collection Time: 11/21/2018 10:08:16 PM
Operator Name :
Scan Software Version: 3.00(182)
Parameter List :
Instrument Cary 4000
Instrument Version 1.12
Start (nm) 750.00
Stop (nm) 350.00
X Mode Nanometers
Y Mode Abs
UV-Vis Scan Rate (nm/min) 300.000
UV-Vis Data Interval (nm) 0.500
UV-Vis Ave. Time (sec) 0.100
UV-Vis SBW (nm) 2.000
Slit Height Full
Beam Mode Double
Signal-to-noise Mode Off
UV Source On
Vis Source On
Third Source Off
Source Changeover (nm) 350.00
Baseline Correction On
Baseline Type Baseline correction
Baseline File Name
Baseline Std Ref File Name
Cycle Mode Off
Comments
Method Log :
Method Name : Default
Date/Time stamp: 11/21/2018 9:53:27 PM
Method Modifications:
Sipper Type Changed: 11/21/2018 9:53:55 PM
Baseline Correction Changed: 11/21/2018 9:54:12 PM
End Method Modifications
<SBW (nm)>
<Energy>
<Slit height>
<Current Wavelength>
All data points copied from continuum '6803Tri_1_100' to create '6803Tri_1_100 Norm'
All data points multiplied by 2.1272
Continuum name changed to 'Normalize("6803Tri_1_100"):6803Tri_1_100'
Normalize(
tempCtm1
Collection Time: 11/21/2018 10:32:22 PM
Operator Name :
Scan Software Version: 3.00(182)
Parameter List :
Instrument Cary 4000
Instrument Version 1.12
Start (nm) 750.00
Stop (nm) 350.00
X Mode Nanometers
Y Mode Abs
UV-Vis Scan Rate (nm/min) 300.000
UV-Vis Data Interval (nm) 0.500
UV-Vis Ave. Time (sec) 0.100
UV-Vis SBW (nm) 2.000
Slit Height Full
Beam Mode Double
Signal-to-noise Mode Off
UV Source On
Vis Source On
Third Source Off
Source Changeover (nm) 350.00
Baseline Correction On
Baseline Type Baseline correction
Baseline File Name
Baseline Std Ref File Name
Cycle Mode Off
Comments
Method Log :
Method Name : Default
Date/Time stamp: 11/21/2018 9:53:27 PM
Method Modifications:
Sipper Type Changed: 11/21/2018 9:53:55 PM
Baseline Correction Changed: 11/21/2018 9:54:12 PM
End Method Modifications
Calculated as Normalize("6803Tri_1_100"):6803Tri_1_100 minus Normalize("red-aTri_1_90"):red-aTri_1_90
Continuum name changed to '"Normalize("6803Tri_1_100"):6803Tri_1_100"-"Normalize("red-aTri_1_90"):red-aTri_1_90":Normalize("red-aTri_1_90"):red-aTri_1_90'
Normalize(
tempCtm2
Collection Time: 11/21/2018 10:32:35 PM
Operator Name :
Scan Software Version: 3.00(182)
Parameter List :
Instrument Cary 4000
Instrument Version 1.12
Start (nm) 750.00
Stop (nm) 350.00
X Mode Nanometers
Y Mode Abs
UV-Vis Scan Rate (nm/min) 300.000
UV-Vis Data Interval (nm) 0.500
UV-Vis Ave. Time (sec) 0.100
UV-Vis SBW (nm) 2.000
Slit Height Full
Beam Mode Double
Signal-to-noise Mode Off
UV Source On
Vis Source On
Third Source Off
Source Changeover (nm) 350.00
Baseline Correction On
Baseline Type Baseline correction
Baseline File Name
Baseline Std Ref File Name
Cycle Mode Off
Comments
Method Log :
Method Name : Default
Date/Time stamp: 11/21/2018 9:53:27 PM
Method Modifications:
Sipper Type Changed: 11/21/2018 9:53:55 PM
Baseline Correction Changed: 11/21/2018 9:54:12 PM
End Method Modifications
Calculated as Normalize("6803Tri_1_100"):6803Tri_1_100 minus Normalize("red-abTri_1_75"):red-abTri_1_75
Continuum name changed to '"Normalize("6803Tri_1_100"):6803Tri_1_100"-"Normalize("red-abTri_1_75"):red-abTri_1_75":Normalize("red-abTri_1_75"):red-abTri_1_75'
Normalize(
tempCtm3
Collection Time: 11/21/2018 10:32:51 PM
Operator Name :
Scan Software Version: 3.00(182)
Parameter List :
Instrument Cary 4000
Instrument Version 1.12
Start (nm) 750.00
Stop (nm) 350.00
X Mode Nanometers
Y Mode Abs
UV-Vis Scan Rate (nm/min) 300.000
UV-Vis Data Interval (nm) 0.500
UV-Vis Ave. Time (sec) 0.100
UV-Vis SBW (nm) 2.000
Slit Height Full
Beam Mode Double
Signal-to-noise Mode Off
UV Source On
Vis Source On
Third Source Off
Source Changeover (nm) 350.00
Baseline Correction On
Baseline Type Baseline correction
Baseline File Name
Baseline Std Ref File Name
Cycle Mode Off
Comments
Method Log :
Method Name : Default
Date/Time stamp: 11/21/2018 9:53:27 PM
Method Modifications:
Sipper Type Changed: 11/21/2018 9:53:55 PM
Baseline Correction Changed: 11/21/2018 9:54:12 PM
End Method Modifications
Calculated as Normalize("red-aTri_1_90"):red-aTri_1_90 minus Normalize("red-abTri_1_75"):red-abTri_1_75
Continuum name changed to '"Normalize("red-aTri_1_90"):red-aTri_1_90"-"Normalize("red-abTri_1_75"):red-abTri_1_75":Normalize("red-abTri_1_75"):red-abTri_1_75'

## Sheet: Fig3d
figure 3 d RT isolated complexes diffrence absorption spectrum
Wavelength	red-a - WT
750	4.7085e-05
749.5	-0.000140245
749	0.00011208
748.5	-4.07277e-05
748	0.000104463
747.5	7.73185e-05
747	0.000212803
746.5	0.000196234
746	0.000174995
745.5	0.000247573
745	0.000498814
744.5	0.000476201
744	0.000401497
743.5	0.000452391
743	0.000517246
742.5	0.000604442
742	0.000710077
741.5	0.000617226
741	0.000854741
740.5	0.000798087
740	0.000887246
739.5	0.000977551
739	0.000946436
738.5	0.00114
738	0.00146
737.5	0.00142
737	0.00161
736.5	0.0018
736	0.00182
735.5	0.00208
735	0.00199
734.5	0.00238
734	0.00235
733.5	0.00264
733	0.0026
732.5	0.00293
732	0.00334
731.5	0.00361
731	0.00371
730.5	0.0038
730	0.00416
729.5	0.00423
729	0.0046
728.5	0.00481
728	0.0051
727.5	0.00544
727	0.00573
726.5	0.006
726	0.00647
725.5	0.0066
725	0.00698
724.5	0.00726
724	0.00759
723.5	0.00816
723	0.00822
722.5	0.0087
722	0.00901
721.5	0.00946
721	0.00986
720.5	0.01039
720	0.01062
719.5	0.01109
719	0.01126
718.5	0.01166
718	0.01207
717.5	0.01259
717	0.01297
716.5	0.01326
716	0.01375
715.5	0.01408
715	0.01452
714.5	0.01482
714	0.01511
713.5	0.01547
713	0.01577
712.5	0.01599
712	0.0163
711.5	0.0165
711	0.01668
710.5	0.0166
710	0.01703
709.5	0.01711
709	0.01716
708.5	0.01712
708	0.01712
707.5	0.01714
707	0.01701
706.5	0.01701
706	0.01678
705.5	0.01646
705	0.01623
704.5	0.01587
704	0.01541
703.5	0.01519
703	0.01487
702.5	0.01444
702	0.01394
701.5	0.0133
701	0.01284
700.5	0.01237
700	0.01212
699.5	0.01161
699	0.011
698.5	0.01049
698	0.01026
697.5	0.0096
697	0.00933
696.5	0.00879
696	0.00831
695.5	0.00809
695	0.00769
694.5	0.00749
694	0.00716
693.5	0.00677
693	0.00657
692.5	0.00638
692	0.00613
691.5	0.00579
691	0.00553
690.5	0.00526
690	0.00496
689.5	0.00483
689	0.00455
688.5	0.00405
688	0.00375
687.5	0.00318
687	0.0032
686.5	0.00274
686	0.00249
685.5	0.00211
685	0.00185
684.5	0.00125
684	0.00116
683.5	0.000734244
683	0.000690799
682.5	0.000465729
682	0.000288662
681.5	0.000186709
681	-4.43463e-05
680.5	3.33934e-05
680	0
679.5	-5.7509e-06
679	0.000191845
678.5	5.56729e-06
678	-3.19932e-05
677.5	0.000118185
677	6.36055e-06
676.5	2.25079e-05
676	-7.7259e-05
675.5	1.97493e-05
675	7.05006e-05
674.5	7.28841e-05
674	0.00011302
673.5	0.000310133
673	0.00025951
672.5	0.000384408
672	0.000602829
671.5	0.000833767
671	0.00102
670.5	0.0011
670	0.00139
669.5	0.00168
669	0.00195
668.5	0.00224
668	0.00248
667.5	0.00269
667	0.00308
666.5	0.0032
666	0.00343
665.5	0.00339
665	0.0038
664.5	0.00388
664	0.00401
663.5	0.00397
663	0.00414
662.5	0.00407
662	0.00423
661.5	0.00404
661	0.00412
660.5	0.00414
660	0.004
659.5	0.00392
659	0.00407
658.5	0.00389
658	0.00367
657.5	0.00368
657	0.00353
656.5	0.00354
656	0.00343
655.5	0.0034
655	0.00315
654.5	0.00316
654	0.00323
653.5	0.00307
653	0.0029
652.5	0.0029
652	0.00292
651.5	0.00279
651	0.00269
650.5	0.00265
650	0.00254
649.5	0.00251
649	0.0025
648.5	0.0024
648	0.0023
647.5	0.00245
647	0.00236
646.5	0.0022
646	0.00222
645.5	0.00198
645	0.00186
644.5	0.00195
644	0.00183
643.5	0.00166
643	0.00173
642.5	0.00164
642	0.00145
641.5	0.00139
641	0.00133
640.5	0.0013
640	0.00133
639.5	0.00133
639	0.00126
638.5	0.00113
638	0.00111
637.5	0.0013
637	0.00123
636.5	0.0012
636	0.00125
635.5	0.00129
635	0.00127
634.5	0.00136
634	0.0011
633.5	0.00138
633	0.00131
632.5	0.00147
632	0.00166
631.5	0.0016
631	0.00162
630.5	0.00177
630	0.0017
629.5	0.00173
629	0.00179
628.5	0.00183
628	0.00203
627.5	0.00196
627	0.00215
626.5	0.00205
626	0.0021
625.5	0.00215
625	0.00209
624.5	0.0021
624	0.00209
623.5	0.00216
623	0.00218
622.5	0.00217
622	0.00218
621.5	0.00219
621	0.00206
620.5	0.00221
620	0.00236
619.5	0.00228
619	0.00227
618.5	0.00234
618	0.00226
617.5	0.0022
617	0.00237
616.5	0.00236
616	0.00232
615.5	0.00227
615	0.0022
614.5	0.00216
614	0.00231
613.5	0.00233
613	0.0024
612.5	0.0025
612	0.0023
611.5	0.00239
611	0.00263
610.5	0.00256
610	0.00257
609.5	0.00259
609	0.00261
608.5	0.00254
608	0.00265
607.5	0.00265
607	0.00262
606.5	0.00272
606	0.00277
605.5	0.00276
605	0.00274
604.5	0.00271
604	0.00268
603.5	0.00268
603	0.0027
602.5	0.00279
602	0.00294
601.5	0.0028
601	0.00282
600.5	0.00282
600	0.00286
599.5	0.00266
599	0.00282
598.5	0.00287
598	0.00282
597.5	0.00285
597	0.00281
596.5	0.00295
596	0.00291
595.5	0.00275
595	0.00278
594.5	0.00283
594	0.00302
593.5	0.00282
593	0.00272
592.5	0.00291
592	0.00286
591.5	0.00284
591	0.00293
590.5	0.00294
590	0.00285
589.5	0.00303
589	0.00289
588.5	0.00289
588	0.003
587.5	0.00297
587	0.0029
586.5	0.00288
586	0.00305
585.5	0.00296
585	0.00304
584.5	0.00294
584	0.00299
583.5	0.00278
583	0.00288
582.5	0.00296
582	0.00298
581.5	0.00282
581	0.00303
580.5	0.00288
580	0.00279
579.5	0.00301
579	0.00314
578.5	0.00305
578	0.00295
577.5	0.00307
577	0.00308
576.5	0.00309
576	0.00302
575.5	0.00308
575	0.00295
574.5	0.00309
574	0.00301
573.5	0.00303
573	0.00311
572.5	0.00305
572	0.00309
571.5	0.00308
571	0.00296
570.5	0.00316
570	0.00305
569.5	0.00288
569	0.003
568.5	0.00268
568	0.00286
567.5	0.00271
567	0.0028
566.5	0.00284
566	0.00286
565.5	0.00283
565	0.00302
564.5	0.00279
564	0.00286
563.5	0.00273
563	0.00278
562.5	0.00282
562	0.00281
561.5	0.00274
561	0.00268
560.5	0.00285
560	0.00276
559.5	0.00283
559	0.00285
558.5	0.00284
558	0.00295
557.5	0.00291
557	0.00281
556.5	0.00287
556	0.00277
555.5	0.00285
555	0.00284
554.5	0.00278
554	0.00282
553.5	0.00306
553	0.00293
552.5	0.00292
552	0.00284
551.5	0.00293
551	0.00289
550.5	0.00304
550	0.00295
549.5	0.00298
549	0.00292
548.5	0.0029
548	0.00301
547.5	0.00306
547	0.00313
546.5	0.00289
546	0.0029
545.5	0.00298
545	0.00306
544.5	0.00291
544	0.00302
543.5	0.00295
543	0.00286
542.5	0.00294
542	0.00294
541.5	0.0028
541	0.00297
540.5	0.00308
540	0.00297
539.5	0.0029
539	0.00298
538.5	0.00307
538	0.00296
537.5	0.00302
537	0.00299
536.5	0.00299
536	0.00275
535.5	0.00286
535	0.00292
534.5	0.00281
534	0.0027
533.5	0.00282
533	0.00261
532.5	0.00267
532	0.00259
531.5	0.00253
531	0.00252
530.5	0.00246
530	0.00246
529.5	0.0025
529	0.00236
528.5	0.00225
528	0.00222
527.5	0.00224
527	0.00216
526.5	0.00208
526	0.00196
525.5	0.00176
525	0.00185
524.5	0.00161
524	0.00142
523.5	0.00145
523	0.00137
522.5	0.00123
522	0.00119
521.5	0.00102
521	0.000778426
520.5	0.000669282
520	0.000556394
519.5	0.000275195
519	0.000198886
518.5	0.000227255
518	7.57229e-06
517.5	-5.2798e-05
517	-0.000103867
516.5	-0.000405981
516	-0.000620135
515.5	-0.000565201
515	-0.000557436
514.5	-0.000723695
514	-0.000956618
513.5	-0.00122
513	-0.00136
512.5	-0.0014
512	-0.00139
511.5	-0.00163
511	-0.00145
510.5	-0.00177
510	-0.00174
509.5	-0.00184
509	-0.00175
508.5	-0.00213
508	-0.00196
507.5	-0.00212
507	-0.00222
506.5	-0.00221
506	-0.00215
505.5	-0.00236
505	-0.00234
504.5	-0.00237
504	-0.00261
503.5	-0.00254
503	-0.00249
502.5	-0.00246
502	-0.00282
501.5	-0.00272
501	-0.00266
500.5	-0.00275
500	-0.00294
499.5	-0.00288
499	-0.00292
498.5	-0.00301
498	-0.00295
497.5	-0.00317
497	-0.00317
496.5	-0.00308
496	-0.00316
495.5	-0.00329
495	-0.00337
494.5	-0.00347
494	-0.00343
493.5	-0.00349
493	-0.00359
492.5	-0.00378
492	-0.00371
491.5	-0.00395
491	-0.00415
490.5	-0.00436
490	-0.00415
489.5	-0.00423
489	-0.00444
488.5	-0.00436
488	-0.00439
487.5	-0.00454
487	-0.00438
486.5	-0.00451
486	-0.00453
485.5	-0.00461
485	-0.00469
484.5	-0.00456
484	-0.00446
483.5	-0.00455
483	-0.00476
482.5	-0.00485
482	-0.00453
481.5	-0.00465
481	-0.00461
480.5	-0.00462
480	-0.00442
479.5	-0.00451
479	-0.00445
478.5	-0.00446
478	-0.00448
477.5	-0.00452
477	-0.00429
476.5	-0.00439
476	-0.00436
475.5	-0.00433
475	-0.00431
474.5	-0.00442
474	-0.00458
473.5	-0.00438
473	-0.00456
472.5	-0.00458
472	-0.00449
471.5	-0.0046
471	-0.00477
470.5	-0.00486
470	-0.00495
469.5	-0.0051
469	-0.00501
468.5	-0.00531
468	-0.00561
467.5	-0.00561
467	-0.00584
466.5	-0.00601
466	-0.00608
465.5	-0.00651
465	-0.00636
464.5	-0.00661
464	-0.00675
463.5	-0.00681
463	-0.00689
462.5	-0.00718
462	-0.00738
461.5	-0.00743
461	-0.00755
460.5	-0.00765
460	-0.00758
459.5	-0.00759
459	-0.00743
458.5	-0.00772
458	-0.00751
457.5	-0.00752
457	-0.00743
456.5	-0.00728
456	-0.00706
455.5	-0.00695
455	-0.00689
454.5	-0.00629
454	-0.00617
453.5	-0.006
453	-0.00569
452.5	-0.00531
452	-0.00489
451.5	-0.00475
451	-0.0044
450.5	-0.00413
450	-0.00397
449.5	-0.00363
449	-0.00296
448.5	-0.00256
448	-0.00225
447.5	-0.00165
447	-0.00123
446.5	-0.00103
446	-0.00062662
445.5	0.000108197
445	0.000313123
444.5	0.000800773
444	0.00124
443.5	0.00137
443	0.00184
442.5	0.00193
442	0.00212
441.5	0.00231
441	0.00221
440.5	0.00261
440	0.00225
439.5	0.0026
439	0.00217
438.5	0.00205
438	0.00205
437.5	0.00178
437	0.00177
436.5	0.00169
436	0.0017
435.5	0.0015
435	0.00133
434.5	0.00142
434	0.00114
433.5	0.00119
433	0.00129
432.5	0.00139
432	0.0012
431.5	0.00114
431	0.001
430.5	0.00115
430	0.00114
429.5	0.000934848
429	0.00113
428.5	0.00129
428	0.00111
427.5	0.00164
427	0.00156
426.5	0.00181
426	0.00205
425.5	0.00225
425	0.00211
424.5	0.00242
424	0.00237
423.5	0.00281
423	0.0028
422.5	0.00309
422	0.00329
421.5	0.00366
421	0.00331
420.5	0.00328
420	0.00364
419.5	0.0037
419	0.00402
418.5	0.00406
418	0.00412
417.5	0.00407
417	0.00396
416.5	0.00421
416	0.00437
415.5	0.00403
415	0.00435
414.5	0.00423
414	0.00427
413.5	0.00457
413	0.00448
412.5	0.00453
412	0.00441
411.5	0.00437
411	0.00468
410.5	0.00456
410	0.00475
409.5	0.00482
409	0.00496
408.5	0.00513
408	0.00521
407.5	0.0053
407	0.00531
406.5	0.00521
406	0.00544
405.5	0.00539
405	0.00559
404.5	0.00573
404	0.00567
403.5	0.00601
403	0.00552
402.5	0.00571
402	0.00576
401.5	0.00579
401	0.0058
400.5	0.00605
400	0.00594
399.5	0.00596
399	0.0058
398.5	0.0062
398	0.00631
397.5	0.00607
397	0.00628
396.5	0.00662
396	0.00603
395.5	0.00655
395	0.00635
394.5	0.00647
394	0.00661
393.5	0.00669
393	0.00663
392.5	0.00662
392	0.00666
391.5	0.00675
391	0.00684
390.5	0.00663
390	0.00681
389.5	0.00669
389	0.00701
388.5	0.00702
388	0.00737
387.5	0.00697
387	0.00739
386.5	0.00766
386	0.00733
385.5	0.00738
385	0.00755
384.5	0.00751
384	0.00708
383.5	0.00747
383	0.0074
382.5	0.00771
382	0.00754
381.5	0.00731
381	0.00736
380.5	0.00747
380	0.00779
379.5	0.0075
379	0.00753
378.5	0.00757
378	0.00767
377.5	0.00761
377	0.00762
376.5	0.00767
376	0.00753
375.5	0.0076
375	0.00768
374.5	0.00759
374	0.00764
373.5	0.00754
373	0.0079
372.5	0.00754
372	0.00744
371.5	0.00754
371	0.00744
370.5	0.0077
370	0.00767
369.5	0.0077
369	0.00762
368.5	0.00713
368	0.00721
367.5	0.00741
367	0.0074
366.5	0.00763
366	0.00763
365.5	0.00721
365	0.00751
364.5	0.00735
364	0.00754
363.5	0.00757
363	0.0071
362.5	0.00717
362	0.00732
361.5	0.00731
361	0.00694
360.5	0.00712
360	0.00745
359.5	0.00711
359	0.00724
358.5	0.0071
358	0.00722
357.5	0.00747
357	0.00737
356.5	0.00726
356	0.00716
355.5	0.00707
355	0.00715
354.5	0.00713
354	0.00673
353.5	0.00668
353	0.00691
352.5	0.00739
352	0.00742
351.5	0.00724
351	0.00685
350.5	0.0072
350	0.00744
	--
Baseline 100%T	--
Baseline 100%T	--
Collection Time: 11/21/2018 9:59:46 PM	--
Operator Name :	--
Scan Software Version: 3.00(182)	--
Parameter List :	--
Instrument Cary 4000	--
Instrument Version 1.12	--
Start (nm) 750.00	--
Stop (nm) 350.00	--
X Mode Nanometers	--
Y Mode Abs	--
UV-Vis Scan Rate (nm/min) 300.000	--
UV-Vis Data Interval (nm) 0.500	--
UV-Vis Ave. Time (sec) 0.100	--
UV-Vis SBW (nm) 2.000	--
Slit Height Full	--
Beam Mode Double	--
Signal-to-noise Mode Off	--
UV Source On	--
Vis Source On	--
Third Source Off	--
Source Changeover (nm) 350.00	--
Baseline Correction On	--
Baseline Type Baseline correction	--
Baseline File Name	--
Baseline Std Ref File Name	--
Cycle Mode Off	--
Comments	--
Method Log :	--
Method Name : Default	--
Date/Time stamp: 11/21/2018 9:53:27 PM	--
Method Modifications:	--
Sipper Type Changed: 11/21/2018 9:53:55 PM	--
Baseline Correction Changed: 11/21/2018 9:54:12 PM	--
End Method Modifications	--
<SBW (nm)>	--
<Energy>	--
<Slit height>	--
<Current Wavelength>	--
	--
water1	--
water1	--
Collection Time: 11/21/2018 10:01:17 PM	--
Operator Name :	--
Scan Software Version: 3.00(182)	--
Parameter List :	--
Instrument Cary 4000	--
Instrument Version 1.12	--
Start (nm) 750.00	--
Stop (nm) 350.00	--
X Mode Nanometers	--
Y Mode Abs	--
UV-Vis Scan Rate (nm/min) 300.000	--
UV-Vis Data Interval (nm) 0.500	--
UV-Vis Ave. Time (sec) 0.100	--
UV-Vis SBW (nm) 2.000	--
Slit Height Full	--
Beam Mode Double	--
Signal-to-noise Mode Off	--
UV Source On	--
Vis Source On	--
Third Source Off	--
Source Changeover (nm) 350.00	--
Baseline Correction On	--
Baseline Type Baseline correction	--
Baseline File Name	--
Baseline Std Ref File Name	--
Cycle Mode Off	--
Comments	--
Method Log :	--
Method Name : Default	--
Date/Time stamp: 11/21/2018 9:53:27 PM	--
Method Modifications:	--
Sipper Type Changed: 11/21/2018 9:53:55 PM	--
Baseline Correction Changed: 11/21/2018 9:54:12 PM	--
End Method Modifications	--
<SBW (nm)>	--
<Energy>	--
<Slit height>	--
<Current Wavelength>	--
	--
buffer	--
buffer	--
Collection Time: 11/21/2018 10:04:22 PM	--
Operator Name :	--
Scan Software Version: 3.00(182)	--
Parameter List :	--
Instrument Cary 4000	--
Instrument Version 1.12	--
Start (nm) 750.00	--
Stop (nm) 350.00	--
X Mode Nanometers	--
Y Mode Abs	--
UV-Vis Scan Rate (nm/min) 300.000	--
UV-Vis Data Interval (nm) 0.500	--
UV-Vis Ave. Time (sec) 0.100	--
UV-Vis SBW (nm) 2.000	--
Slit Height Full	--
Beam Mode Double	--
Signal-to-noise Mode Off	--
UV Source On	--
Vis Source On	--
Third Source Off	--
Source Changeover (nm) 350.00	--
Baseline Correction On	--
Baseline Type Baseline correction	--
Baseline File Name	--
Baseline Std Ref File Name	--
Cycle Mode Off	--
Comments	--
Method Log :	--
Method Name : Default	--
Date/Time stamp: 11/21/2018 9:53:27 PM	--
Method Modifications:	--
Sipper Type Changed: 11/21/2018 9:53:55 PM	--
Baseline Correction Changed: 11/21/2018 9:54:12 PM	--
End Method Modifications	--
<SBW (nm)>	--
<Energy>	--
<Slit height>	--
<Current Wavelength>	--
	--
6803Tri_1_100	--
6803Tri_1_100	--
Collection Time: 11/21/2018 10:08:16 PM	--
Operator Name :	--
Scan Software Version: 3.00(182)	--
Parameter List :	--
Instrument Cary 4000	--
Instrument Version 1.12	--
Start (nm) 750.00	--
Stop (nm) 350.00	--
X Mode Nanometers	--
Y Mode Abs	--
UV-Vis Scan Rate (nm/min) 300.000	--
UV-Vis Data Interval (nm) 0.500	--
UV-Vis Ave. Time (sec) 0.100	--
UV-Vis SBW (nm) 2.000	--
Slit Height Full	--
Beam Mode Double	--
Signal-to-noise Mode Off	--
UV Source On	--
Vis Source On	--
Third Source Off	--
Source Changeover (nm) 350.00	--
Baseline Correction On	--
Baseline Type Baseline correction	--
Baseline File Name	--
Baseline Std Ref File Name	--
Cycle Mode Off	--
Comments	--
Method Log :	--
Method Name : Default	--
Date/Time stamp: 11/21/2018 9:53:27 PM	--
Method Modifications:	--
Sipper Type Changed: 11/21/2018 9:53:55 PM	--
Baseline Correction Changed: 11/21/2018 9:54:12 PM	--
End Method Modifications	--
<SBW (nm)>	--
<Energy>	--
<Slit height>	--
<Current Wavelength>	--
	--
red-aTri_1_133	--
6803Tri_1_133	--
Collection Time: 11/21/2018 10:12:18 PM	--
Operator Name :	--
Scan Software Version: 3.00(182)	--
Parameter List :	--
Instrument Cary 4000	--
Instrument Version 1.12	--
Start (nm) 750.00	--
Stop (nm) 350.00	--
X Mode Nanometers	--
Y Mode Abs	--
UV-Vis Scan Rate (nm/min) 300.000	--
UV-Vis Data Interval (nm) 0.500	--
UV-Vis Ave. Time (sec) 0.100	--
UV-Vis SBW (nm) 2.000	--
Slit Height Full	--
Beam Mode Double	--
Signal-to-noise Mode Off	--
UV Source On	--
Vis Source On	--
Third Source Off	--
Source Changeover (nm) 350.00	--
Baseline Correction On	--
Baseline Type Baseline correction	--
Baseline File Name	--
Baseline Std Ref File Name	--
Cycle Mode Off	--
Comments	--
Method Log :	--
Method Name : Default	--
Date/Time stamp: 11/21/2018 9:53:27 PM	--
Method Modifications:	--
Sipper Type Changed: 11/21/2018 9:53:55 PM	--
Baseline Correction Changed: 11/21/2018 9:54:12 PM	--
End Method Modifications	--
<SBW (nm)>	--
<Energy>	--
<Slit height>	--
<Current Wavelength>	--
Continuum name changed to 'red-aTri_1_133'	--
	--
red-aTri_1_100	--
red-aTri_1_100	--
Collection Time: 11/21/2018 10:15:45 PM	--
Operator Name :	--
Scan Software Version: 3.00(182)	--
Parameter List :	--
Instrument Cary 4000	--
Instrument Version 1.12	--
Start (nm) 750.00	--
Stop (nm) 350.00	--
X Mode Nanometers	--
Y Mode Abs	--
UV-Vis Scan Rate (nm/min) 300.000	--
UV-Vis Data Interval (nm) 0.500	--
UV-Vis Ave. Time (sec) 0.100	--
UV-Vis SBW (nm) 2.000	--
Slit Height Full	--
Beam Mode Double	--
Signal-to-noise Mode Off	--
UV Source On	--
Vis Source On	--
Third Source Off	--
Source Changeover (nm) 350.00	--
Baseline Correction On	--
Baseline Type Baseline correction	--
Baseline File Name	--
Baseline Std Ref File Name	--
Cycle Mode Off	--
Comments	--
Method Log :	--
Method Name : Default	--
Date/Time stamp: 11/21/2018 9:53:27 PM	--
Method Modifications:	--
Sipper Type Changed: 11/21/2018 9:53:55 PM	--
Baseline Correction Changed: 11/21/2018 9:54:12 PM	--
End Method Modifications	--
<SBW (nm)>	--
<Energy>	--
<Slit height>	--
<Current Wavelength>	--
	--
red-aTri_1_90	--
red-aTri_1_90	--
Collection Time: 11/21/2018 10:19:05 PM	--
Operator Name :	--
Scan Software Version: 3.00(182)	--
Parameter List :	--
Instrument Cary 4000	--
Instrument Version 1.12	--
Start (nm) 750.00	--
Stop (nm) 350.00	--
X Mode Nanometers	--
Y Mode Abs	--
UV-Vis Scan Rate (nm/min) 300.000	--
UV-Vis Data Interval (nm) 0.500	--
UV-Vis Ave. Time (sec) 0.100	--
UV-Vis SBW (nm) 2.000	--
Slit Height Full	--
Beam Mode Double	--
Signal-to-noise Mode Off	--
UV Source On	--
Vis Source On	--
Third Source Off	--
Source Changeover (nm) 350.00	--
Baseline Correction On	--
Baseline Type Baseline correction	--
Baseline File Name	--
Baseline Std Ref File Name	--
Cycle Mode Off	--
Comments	--
Method Log :	--
Method Name : Default	--
Date/Time stamp: 11/21/2018 9:53:27 PM	--
Method Modifications:	--
Sipper Type Changed: 11/21/2018 9:53:55 PM	--
Baseline Correction Changed: 11/21/2018 9:54:12 PM	--
End Method Modifications	--
<SBW (nm)>	--
<Energy>	--
<Slit height>	--
<Current Wavelength>	--
	--
red-abTri_1_66	--
red-abTri_1_66	--
Collection Time: 11/21/2018 10:24:46 PM	--
Operator Name :	--
Scan Software Version: 3.00(182)	--
Parameter List :	--
Instrument Cary 4000	--
Instrument Version 1.12	--
Start (nm) 750.00	--
Stop (nm) 350.00	--
X Mode Nanometers	--
Y Mode Abs	--
UV-Vis Scan Rate (nm/min) 300.000	--
UV-Vis Data Interval (nm) 0.500	--
UV-Vis Ave. Time (sec) 0.100	--
UV-Vis SBW (nm) 2.000	--
Slit Height Full	--
Beam Mode Double	--
Signal-to-noise Mode Off	--
UV Source On	--
Vis Source On	--
Third Source Off	--
Source Changeover (nm) 350.00	--
Baseline Correction On	--
Baseline Type Baseline correction	--
Baseline File Name	--
Baseline Std Ref File Name	--
Cycle Mode Off	--
Comments	--
Method Log :	--
Method Name : Default	--
Date/Time stamp: 11/21/2018 9:53:27 PM	--
Method Modifications:	--
Sipper Type Changed: 11/21/2018 9:53:55 PM	--
Baseline Correction Changed: 11/21/2018 9:54:12 PM	--
End Method Modifications	--
<SBW (nm)>	--
<Energy>	--
<Slit height>	--
<Current Wavelength>	--
	--
red-abTri_1_75	--
red-abTri_1_75	--
Collection Time: 11/21/2018 10:27:35 PM	--
Operator Name :	--
Scan Software Version: 3.00(182)	--
Parameter List :	--
Instrument Cary 4000	--
Instrument Version 1.12	--
Start (nm) 750.00	--
Stop (nm) 350.00	--
X Mode Nanometers	--
Y Mode Abs	--
UV-Vis Scan Rate (nm/min) 300.000	--
UV-Vis Data Interval (nm) 0.500	--
UV-Vis Ave. Time (sec) 0.100	--
UV-Vis SBW (nm) 2.000	--
Slit Height Full	--
Beam Mode Double	--
Signal-to-noise Mode Off	--
UV Source On	--
Vis Source On	--
Third Source Off	--
Source Changeover (nm) 350.00	--
Baseline Correction On	--
Baseline Type Baseline correction	--
Baseline File Name	--
Baseline Std Ref File Name	--
Cycle Mode Off	--
Comments	--
Method Log :	--
Method Name : Default	--
Date/Time stamp: 11/21/2018 9:53:27 PM	--
Method Modifications:	--
Sipper Type Changed: 11/21/2018 9:53:55 PM	--
Baseline Correction Changed: 11/21/2018 9:54:12 PM	--
End Method Modifications	--
<SBW (nm)>	--
<Energy>	--
<Slit height>	--
<Current Wavelength>	--
	--
Normalize("red-abTri_1_75"):red-abTri_1_75	--
red-abTri_1_75	--
Collection Time: 11/21/2018 10:27:35 PM	--
Operator Name :	--
Scan Software Version: 3.00(182)	--
Parameter List :	--
Instrument Cary 4000	--
Instrument Version 1.12	--
Start (nm) 750.00	--
Stop (nm) 350.00	--
X Mode Nanometers	--
Y Mode Abs	--
UV-Vis Scan Rate (nm/min) 300.000	--
UV-Vis Data Interval (nm) 0.500	--
UV-Vis Ave. Time (sec) 0.100	--
UV-Vis SBW (nm) 2.000	--
Slit Height Full	--
Beam Mode Double	--
Signal-to-noise Mode Off	--
UV Source On	--
Vis Source On	--
Third Source Off	--
Source Changeover (nm) 350.00	--
Baseline Correction On	--
Baseline Type Baseline correction	--
Baseline File Name	--
Baseline Std Ref File Name	--
Cycle Mode Off	--
Comments	--
Method Log :	--
Method Name : Default	--
Date/Time stamp: 11/21/2018 9:53:27 PM	--
Method Modifications:	--
Sipper Type Changed: 11/21/2018 9:53:55 PM	--
Baseline Correction Changed: 11/21/2018 9:54:12 PM	--
End Method Modifications	--
<SBW (nm)>	--
<Energy>	--
<Slit height>	--
<Current Wavelength>	--
All data points copied from continuum 'red-abTri_1_75' to create 'red-abTri_1_75 Norm'	--
All data points multiplied by 2.021	--
Continuum name changed to 'Normalize("red-abTri_1_75"):red-abTri_1_75'	--
	--
Normalize("red-aTri_1_90"):red-aTri_1_90	--
red-aTri_1_90	--
Collection Time: 11/21/2018 10:19:05 PM	--
Operator Name :	--
Scan Software Version: 3.00(182)	--
Parameter List :	--
Instrument Cary 4000	--
Instrument Version 1.12	--
Start (nm) 750.00	--
Stop (nm) 350.00	--
X Mode Nanometers	--
Y Mode Abs	--
UV-Vis Scan Rate (nm/min) 300.000	--
UV-Vis Data Interval (nm) 0.500	--
UV-Vis Ave. Time (sec) 0.100	--
UV-Vis SBW (nm) 2.000	--
Slit Height Full	--
Beam Mode Double	--
Signal-to-noise Mode Off	--
UV Source On	--
Vis Source On	--
Third Source Off	--
Source Changeover (nm) 350.00	--
Baseline Correction On	--
Baseline Type Baseline correction	--
Baseline File Name	--
Baseline Std Ref File Name	--
Cycle Mode Off	--
Comments	--
Method Log :	--
Method Name : Default	--
Date/Time stamp: 11/21/2018 9:53:27 PM	--
Method Modifications:	--
Sipper Type Changed: 11/21/2018 9:53:55 PM	--
Baseline Correction Changed: 11/21/2018 9:54:12 PM	--
End Method Modifications	--
<SBW (nm)>	--
<Energy>	--
<Slit height>	--
<Current Wavelength>	--
All data points copied from continuum 'red-aTri_1_90' to create 'red-aTri_1_90 Norm'	--
All data points multiplied by 2.1007	--
Continuum name changed to 'Normalize("red-aTri_1_90"):red-aTri_1_90'	--
	--
Normalize("6803Tri_1_100"):6803Tri_1_100	--
6803Tri_1_100	--
Collection Time: 11/21/2018 10:08:16 PM	--
Operator Name :	--
Scan Software Version: 3.00(182)	--
Parameter List :	--
Instrument Cary 4000	--
Instrument Version 1.12	--
Start (nm) 750.00	--
Stop (nm) 350.00	--
X Mode Nanometers	--
Y Mode Abs	--
UV-Vis Scan Rate (nm/min) 300.000	--
UV-Vis Data Interval (nm) 0.500	--
UV-Vis Ave. Time (sec) 0.100	--
UV-Vis SBW (nm) 2.000	--
Slit Height Full	--
Beam Mode Double	--
Signal-to-noise Mode Off	--
UV Source On	--
Vis Source On	--
Third Source Off	--
Source Changeover (nm) 350.00	--
Baseline Correction On	--
Baseline Type Baseline correction	--
Baseline File Name	--
Baseline Std Ref File Name	--
Cycle Mode Off	--
Comments	--
Method Log :	--
Method Name : Default	--
Date/Time stamp: 11/21/2018 9:53:27 PM	--
Method Modifications:	--
Sipper Type Changed: 11/21/2018 9:53:55 PM	--
Baseline Correction Changed: 11/21/2018 9:54:12 PM	--
End Method Modifications	--
<SBW (nm)>	--
<Energy>	--
<Slit height>	--
<Current Wavelength>	--
All data points copied from continuum '6803Tri_1_100' to create '6803Tri_1_100 Norm'	--
All data points multiplied by 2.1272	--
Continuum name changed to 'Normalize("6803Tri_1_100"):6803Tri_1_100'	--
	--
Normalize(	--
tempCtm1	--
Collection Time: 11/21/2018 10:32:22 PM	--
Operator Name :	--
Scan Software Version: 3.00(182)	--
Parameter List :	--
Instrument Cary 4000	--
Instrument Version 1.12	--
Start (nm) 750.00	--
Stop (nm) 350.00	--
X Mode Nanometers	--
Y Mode Abs	--
UV-Vis Scan Rate (nm/min) 300.000	--
UV-Vis Data Interval (nm) 0.500	--
UV-Vis Ave. Time (sec) 0.100	--
UV-Vis SBW (nm) 2.000	--
Slit Height Full	--
Beam Mode Double	--
Signal-to-noise Mode Off	--
UV Source On	--
Vis Source On	--
Third Source Off	--
Source Changeover (nm) 350.00	--
Baseline Correction On	--
Baseline Type Baseline correction	--
Baseline File Name	--
Baseline Std Ref File Name	--
Cycle Mode Off	--
Comments	--
Method Log :	--
Method Name : Default	--
Date/Time stamp: 11/21/2018 9:53:27 PM	--
Method Modifications:	--
Sipper Type Changed: 11/21/2018 9:53:55 PM	--
Baseline Correction Changed: 11/21/2018 9:54:12 PM	--
End Method Modifications	--
Calculated as Normalize("6803Tri_1_100"):6803Tri_1_100 minus Normalize("red-aTri_1_90"):red-aTri_1_90	--
Continuum name changed to '"Normalize("6803Tri_1_100"):6803Tri_1_100"-"Normalize("red-aTri_1_90"):red-aTri_1_90":Normalize("red-aTri_1_90"):red-aTri_1_90'	--
	--
Normalize(	--
tempCtm2	--
Collection Time: 11/21/2018 10:32:35 PM	--
Operator Name :	--
Scan Software Version: 3.00(182)	--
Parameter List :	--
Instrument Cary 4000	--
Instrument Version 1.12	--
Start (nm) 750.00	--
Stop (nm) 350.00	--
X Mode Nanometers	--
Y Mode Abs	--
UV-Vis Scan Rate (nm/min) 300.000	--
UV-Vis Data Interval (nm) 0.500	--
UV-Vis Ave. Time (sec) 0.100	--
UV-Vis SBW (nm) 2.000	--
Slit Height Full	--
Beam Mode Double	--
Signal-to-noise Mode Off	--
UV Source On	--
Vis Source On	--
Third Source Off	--
Source Changeover (nm) 350.00	--
Baseline Correction On	--
Baseline Type Baseline correction	--
Baseline File Name	--
Baseline Std Ref File Name	--
Cycle Mode Off	--
Comments	--
Method Log :	--
Method Name : Default	--
Date/Time stamp: 11/21/2018 9:53:27 PM	--
Method Modifications:	--
Sipper Type Changed: 11/21/2018 9:53:55 PM	--
Baseline Correction Changed: 11/21/2018 9:54:12 PM	--
End Method Modifications	--
Calculated as Normalize("6803Tri_1_100"):6803Tri_1_100 minus Normalize("red-abTri_1_75"):red-abTri_1_75	--
Continuum name changed to '"Normalize("6803Tri_1_100"):6803Tri_1_100"-"Normalize("red-abTri_1_75"):red-abTri_1_75":Normalize("red-abTri_1_75"):red-abTri_1_75'	--
	--
Normalize(	--
tempCtm3	--
Collection Time: 11/21/2018 10:32:51 PM	--
Operator Name :	--
Scan Software Version: 3.00(182)	--
Parameter List :	--
Instrument Cary 4000	--
Instrument Version 1.12	--
Start (nm) 750.00	--
Stop (nm) 350.00	--
X Mode Nanometers	--
Y Mode Abs	--
UV-Vis Scan Rate (nm/min) 300.000	--
UV-Vis Data Interval (nm) 0.500	--
UV-Vis Ave. Time (sec) 0.100	--
UV-Vis SBW (nm) 2.000	--
Slit Height Full	--
Beam Mode Double	--
Signal-to-noise Mode Off	--
UV Source On	--
Vis Source On	--
Third Source Off	--
Source Changeover (nm) 350.00	--
Baseline Correction On	--
Baseline Type Baseline correction	--
Baseline File Name	--
Baseline Std Ref File Name	--
Cycle Mode Off	--
Comments	--
Method Log :	--
Method Name : Default	--
Date/Time stamp: 11/21/2018 9:53:27 PM	--
Method Modifications:	--
Sipper Type Changed: 11/21/2018 9:53:55 PM	--
Baseline Correction Changed: 11/21/2018 9:54:12 PM	--
End Method Modifications	--
Calculated as Normalize("red-aTri_1_90"):red-aTri_1_90 minus Normalize("red-abTri_1_75"):red-abTri_1_75	--
Continuum name changed to '"Normalize("red-aTri_1_90"):red-aTri_1_90"-"Normalize("red-abTri_1_75"):red-abTri_1_75":Normalize("red-abTri_1_75"):red-abTri_1_75'	--

## Sheet: Fig3e
figure 3 e RT isolted complexes fluoresence
wavelength	WT	reda
600	0.00149	0.001
601	0.00169	0.00124
602	0.000643046	0.000926526
603	0.000583319	0.000674223
604	0.000950268	0.000505326
605	0.00079545	0.000767358
606	0.000310721	0.000712619
607	0.000572401	0.000471179
608	0.000687273	0
609	0.000592437	0.000395112
610	0.000131522	0.000199572
611	0	0.00136
612	0.000451144	0.00114
613	0.000767147	0.00101
614	0.00187	0.00137
615	0.00168	0.00138
616	0.0014	0.00207
617	0.00305	0.00281
618	0.00247	0.00377
619	0.00406	0.00463
620	0.00478	0.00397
621	0.00567	0.00556
622	0.00683	0.00625
623	0.00831	0.00725
624	0.00972	0.00918
625	0.01053	0.01063
626	0.01387	0.01172
627	0.01644	0.01382
628	0.01934	0.01571
629	0.02191	0.01963
630	0.02633	0.02136
631	0.02987	0.02487
632	0.03418	0.02805
633	0.03919	0.03075
634	0.04347	0.0343
635	0.04677	0.03648
636	0.05093	0.04043
637	0.05497	0.04467
638	0.05716	0.04459
639	0.05942	0.04721
640	0.06192	0.04796
641	0.06318	0.04893
642	0.0638	0.05106
643	0.06309	0.05071
644	0.06363	0.04943
645	0.06421	0.05003
646	0.06374	0.04953
647	0.06021	0.05092
648	0.06012	0.05043
649	0.0593	0.05024
650	0.05834	0.0503
651	0.05968	0.05173
652	0.06004	0.05248
653	0.06235	0.05506
654	0.06429	0.06217
655	0.06756	0.0671
656	0.074	0.07555
657	0.08243	0.08599
658	0.09198	0.09703
659	0.10512	0.11011
660	0.1205	0.1298
661	0.14072	0.1572
662	0.16176	0.1803
663	0.19005	0.21368
664	0.22161	0.25042
665	0.2585	0.29069
666	0.29881	0.33561
667	0.34028	0.38424
668	0.38441	0.43837
669	0.43712	0.49007
670	0.4794	0.54122
671	0.53428	0.59637
672	0.58413	0.64658
673	0.63076	0.69899
674	0.68314	0.74822
675	0.72987	0.79844
676	0.78027	0.83941
677	0.8266	0.87946
678	0.86884	0.91359
679	0.9086	0.94222
680	0.9402	0.96356
681	0.9655	0.98734
682	0.98458	0.99582
683	1	1
684	0.99974	0.99132
685	0.98866	0.97008
686	0.97666	0.94831
687	0.95062	0.92146
688	0.92688	0.89276
689	0.88942	0.85104
690	0.85247	0.81572
691	0.81656	0.78071
692	0.78076	0.74393
693	0.74374	0.71014
694	0.70949	0.6728
695	0.67395	0.64785
696	0.64327	0.61731
697	0.6195	0.59443
698	0.59177	0.56982
699	0.57154	0.5546
700	0.55275	0.54215
701	0.53523	0.53443
702	0.52373	0.52301
703	0.50618	0.51232
704	0.49168	0.51408
705	0.47549	0.50353
706	0.465	0.50065
707	0.45421	0.48824
708	0.43674	0.48806
709	0.42001	0.48005
710	0.41112	0.4729
711	0.39436	0.46499
712	0.37869	0.45908
713	0.36368	0.45047
714	0.35358	0.44246
715	0.33637	0.43407
716	0.32511	0.42486
717	0.31013	0.41313
718	0.29856	0.40465
719	0.28849	0.39412
720	0.27451	0.382
721	0.26373	0.37004
722	0.25293	0.35963
723	0.24363	0.3509
724	0.23154	0.34075
725	0.22199	0.3287
726	0.21367	0.31889
727	0.20539	0.30676
728	0.196	0.29485
729	0.18752	0.28371
730	0.18071	0.27344
731	0.17453	0.26039
732	0.16655	0.25498
733	0.16093	0.24652
734	0.1541	0.23509
735	0.1464	0.2241
736	0.14322	0.2157
737	0.13934	0.20648
738	0.13257	0.1999
739	0.12786	0.19134
740	0.12133	0.18234
741	0.11797	0.17246
742	0.11318	0.16592
743	0.10954	0.16127
744	0.10512	0.15403
745	0.09865	0.14676
746	0.09609	0.13988
747	0.09163	0.13128
748	0.08821	0.12653
749	0.08402	0.12139
750	0.08176	0.11413
751	0.07587	0.1104
752	0.07392	0.10363
753	0.06971	0.09783
754	0.06609	0.0929
755	0.06441	0.08823
756	0.06167	0.08351
757	0.05702	0.08027
758	0.05487	0.07603
759	0.05284	0.0729
760	0.05024	0.06872
761	0.04762	0.0647
762	0.0449	0.06012
763	0.04333	0.05929
764	0.04038	0.0544
765	0.03907	0.05274
766	0.0367	0.04889
767	0.03518	0.04559
768	0.03214	0.04342
769	0.03174	0.04099
770	0.02885	0.03903
771	0.02811	0.03764
772	0.02565	0.03524
773	0.02381	0.03333
774	0.02337	0.032
775	0.02219	0.03029
776	0.02082	0.02834
777	0.01998	0.02808
778	0.01858	0.02657
779	0.01775	0.02543
780	0.01624	0.02316
781	0.01621	0.0212
782	0.01444	0.0211
783	0.01412	0.01998
784	0.01254	0.01902
785	0.01212	0.01752
786	0.00978	0.01658
787	0.00987	0.01636
788	0.01011	0.01615
789	0.00823	0.01287
790	0.00858	0.01339
791	0.00885	0.01308
792	0.00716	0.01247
793	0.00717	0.01156
794	0.006	0.01204
795	0.00607	0.0104
796	0.00547	0.00985
797	0.00455	0.0086
798	0.00452	0.0084
799	0.00322	0.00834
800	0.00378	0.00752

## Sheet: Fig3f
Figure 3f 77K isolted complexes fluoresence
Wavelength	WT	Red_a
600	0.02982	0.02329
601	0.02902	0.02266
602	0.02809	0.02168
603	0.02686	0.02087
604	0.02586	0.0203
605	0.02485	0.01953
606	0.02412	0.01884
607	0.02292	0.01815
608	0.02206	0.01734
609	0.02136	0.01678
610	0.0204	0.01584
611	0.0196	0.01529
612	0.01857	0.01475
613	0.01804	0.01407
614	0.01699	0.01345
615	0.01628	0.01266
616	0.01545	0.01231
617	0.01471	0.01164
618	0.01403	0.01116
619	0.01338	0.01066
620	0.01292	0.01011
621	0.01226	0.00972
622	0.01179	0.00917
623	0.0114	0.00886
624	0.01045	0.00854
625	0.01012	0.00824
626	0.00979	0.00784
627	0.00943	0.00751
628	0.00912	0.00732
629	0.00901	0.00701
630	0.00855	0.00669
631	0.0082	0.00654
632	0.0079	0.0063
633	0.00735	0.00582
634	0.00693	0.00554
635	0.00669	0.00523
636	0.00613	0.00487
637	0.00575	0.00449
638	0.00541	0.00422
639	0.00498	0.00384
640	0.00466	0.00343
641	0.00421	0.00336
642	0.00383	0.00288
643	0.00329	0.00263
644	0.00307	0.00238
645	0.00281	0.00209
646	0.00228	0.00175
647	0.00203	0.00155
648	0.00171	0.00124
649	0.00135	0.00102
650	0.00118	0.000911509
651	0.00107	0.000571657
652	0.000785044	0.000295408
653	0.000530864	0.000277487
654	0.000310864	8.67131e-05
655	0.000178286	9.82496e-05
656	0.000134217	0
657	0	2.04539e-05
658	9.5565e-05	0.000120562
659	0.00034082	0.000345666
660	0.000664928	0.000866396
661	0.00104	0.00158
662	0.00185	0.00234
663	0.00282	0.00349
664	0.004	0.00475
665	0.0055	0.00629
666	0.00699	0.0081
667	0.00878	0.00986
668	0.01046	0.01175
669	0.01218	0.01364
670	0.0137	0.01522
671	0.01517	0.01692
672	0.01615	0.01778
673	0.01739	0.0187
674	0.01816	0.01942
675	0.0189	0.01986
676	0.01933	0.02007
677	0.02008	0.01997
678	0.021	0.01991
679	0.02239	0.02024
680	0.02397	0.02122
681	0.0263	0.02213
682	0.02933	0.02339
683	0.03207	0.02489
684	0.03475	0.02649
685	0.03755	0.02775
686	0.03973	0.02933
687	0.0424	0.03056
688	0.04425	0.03173
689	0.04661	0.03345
690	0.04889	0.03485
691	0.05134	0.03636
692	0.05408	0.03772
693	0.05735	0.03891
694	0.05993	0.03953
695	0.06223	0.03971
696	0.06487	0.0389
697	0.06828	0.03864
698	0.0734	0.03958
699	0.08133	0.04228
700	0.09275	0.04744
701	0.10769	0.05548
702	0.12767	0.06684
703	0.15143	0.0825
704	0.18052	0.10266
705	0.2147	0.12813
706	0.25448	0.1601
707	0.30118	0.19981
708	0.35396	0.24585
709	0.41319	0.29894
710	0.47837	0.36157
711	0.54773	0.43019
712	0.61872	0.50299
713	0.69038	0.57883
714	0.76152	0.65619
715	0.82513	0.72952
716	0.88237	0.79694
717	0.9309	0.85793
718	0.96633	0.91056
719	0.98919	0.94989
720	1	0.97699
721	0.99949	0.99439
722	0.98872	1
723	0.96756	0.99395
724	0.93708	0.97891
725	0.89955	0.95411
726	0.85856	0.92337
727	0.81289	0.88667
728	0.76408	0.84523
729	0.71511	0.80078
730	0.6652	0.75541
731	0.61792	0.71062
732	0.57115	0.66409
733	0.52704	0.61896
734	0.48385	0.57376
735	0.44337	0.52922
736	0.40614	0.48916
737	0.37126	0.44918
738	0.33898	0.41294
739	0.30946	0.37803
740	0.28279	0.34728
741	0.25745	0.31829
742	0.23517	0.29009
743	0.21421	0.2648
744	0.19551	0.24151
745	0.17914	0.22032
746	0.16401	0.20188
747	0.15062	0.18482
748	0.13831	0.16875
749	0.1273	0.15436
750	0.11702	0.14153
751	0.10929	0.13023
752	0.10128	0.12039
753	0.09433	0.1111
754	0.08821	0.10279
755	0.08288	0.09594
756	0.07822	0.08992
757	0.07391	0.0841
758	0.06996	0.07873
759	0.06648	0.07426
760	0.06335	0.06992
761	0.06061	0.0661
762	0.05793	0.06287
763	0.05565	0.05994
764	0.05343	0.05681
765	0.05127	0.05456
766	0.04973	0.05249
767	0.04819	0.05036
768	0.04702	0.04881
769	0.04642	0.04776
770	0.04497	0.04596
771	0.04444	0.04491
772	0.0441	0.04416
773	0.04332	0.04353
774	0.04336	0.04308
775	0.04293	0.04268
776	0.04277	0.04249
777	0.04285	0.0422
778	0.04257	0.04206
779	0.04274	0.04221
780	0.04278	0.04192
781	0.0427	0.04188
782	0.04243	0.04179
783	0.04211	0.04173
784	0.04211	0.04149
785	0.04128	0.0415
786	0.04087	0.04116
787	0.04039	0.04079
788	0.03961	0.04033
789	0.03884	0.03983
790	0.03786	0.03891
791	0.03714	0.03819
792	0.03591	0.03733
793	0.03474	0.03669
794	0.03378	0.03555
795	0.03233	0.03468
796	0.03117	0.03351
797	0.03002	0.03247
798	0.0287	0.03135
799	0.02754	0.02997
800	0.0262	0.02872

## Sheet: Fig4
Figure 4 - 4K absorption spectra and hole burning spectra of WT and Red_a trimers
	WT		Red_a			HB WT	HB Red_a
1000.02	0.00147855	999.998	7.51331e-05		500.008	-0.04512	-0.14992
999.992	0.00148402	999.992	0.000124542		500.02	-0.03592	-0.19012
999.968	0.00148402	999.986	0.000163952		500.032	-0.03632	-0.23731
999.944	0.00148402	999.98	0.000213361		500.044	-0.04572	-0.2881
999.92	0.00148949	999.974	0.000252771		500.056	-0.06191	-0.3381
999.896	0.00148949	999.968	0.00030218		500.069	-0.08211	-0.38289
999.872	0.00148949	999.962	0.00034159		500.081	-0.1037	-0.41789
999.848	0.00148949	999.956	0.000380999		500.093	-0.1239	-0.4401
999.824	0.00148949	999.95	0.000410408		500.105	-0.1413	-0.44832
999.8	0.00148949	999.944	0.000439818		500.117	-0.1545	-0.44294
999.775	0.00148949	999.938	0.000469227		500.129	-0.16251	-0.42617
999.751	0.00148949	999.932	0.000498637		500.141	-0.16612	-0.40239
999.727	0.00148402	999.926	0.000508046		500.153	-0.16633	-0.37661
999.703	0.00148402	999.92	0.000527456		500.165	-0.16373	-0.3538
999.679	0.00148402	999.914	0.000536865		500.177	-0.15934	-0.33797
999.655	0.00147855	999.908	0.000536274		500.189	-0.15415	-0.33172
999.631	0.00147855	999.902	0.000535684		500.201	-0.14816	-0.33527
999.607	0.00147855	999.896	0.000525093		500.213	-0.14098	-0.34662
999.583	0.00147308	999.89	0.000514503		500.225	-0.1316	-0.36159
999.559	0.00147308	999.884	0.000493912		500.237	-0.12004	-0.3766
999.535	0.00146762	999.878	0.000473321		500.249	-0.10488	-0.38724
999.511	0.00146762	999.872	0.000452731		500.261	-0.08654	-0.3917
999.486	0.00146762	999.866	0.00042214		500.273	-0.06479	-0.38977
999.462	0.00146215	999.86	0.00038155		500.285	-0.04065	-0.3836
999.438	0.00146215	999.854	0.000350959		500.298	-0.01468	-0.37718
999.414	0.00145668	999.848	0.000310369		500.31	0.01168	-0.37588
999.39	0.00145668	999.842	0.000259778		500.322	0.03747	-0.3833
999.366	0.00145668	999.836	0.000219187		500.334	0.06187	-0.40287
999.342	0.00145122	999.83	0.000178597		500.346	0.08351	-0.43384
999.318	0.00145122	999.824	0.000128006		500.358	0.10214	-0.47346
999.294	0.00145122	999.818	8.74156e-05		500.37	0.11662	-0.51621
999.27	0.00144575	999.812	3.6825e-05		500.382	0.12534	-0.55472
999.246	0.00144575	999.806	-3.76558e-06		500.394	0.12829	-0.58223
999.222	0.00144575	999.8	-4.43562e-05		500.406	0.12389	-0.59289
999.198	0.00144575	999.794	-8.49467e-05		500.418	0.11192	-0.58366
999.173	0.00144575	999.788	-0.000125537		500.43	0.09238	-0.55427
999.149	0.00144575	999.782	-0.000156128		500.442	0.06445	-0.50759
999.125	0.00144575	999.775	-0.000186718		500.454	0.03049	-0.44878
999.101	0.00144575	999.769	-0.000207309		500.466	-0.00867	-0.38513
999.077	0.00144575	999.763	-0.0002279		500.478	-0.05076	-0.3244
999.053	0.00144575	999.757	-0.00023849		500.49	-0.09367	-0.27359
999.029	0.00144575	999.751	-0.000249081		500.502	-0.13472	-0.23798
999.005	0.00145122	999.745	-0.000259671		500.514	-0.17186	-0.22082
998.981	0.00145122	999.739	-0.000260262		500.527	-0.20309	-0.22226
998.957	0.00145668	999.733	-0.000250853		500.539	-0.22738	-0.2396
998.933	0.00145668	999.727	-0.000241443		500.551	-0.24409	-0.26816
998.909	0.00146215	999.721	-0.000222034		500.563	-0.25418	-0.30101
998.885	0.00146215	999.715	-0.000202624		500.575	-0.25842	-0.33314
998.861	0.00146762	999.709	-0.000173215		500.587	-0.25895	-0.35871
998.837	0.00146762	999.703	-0.000143805		500.599	-0.25761	-0.37563
998.813	0.00147308	999.697	-0.000114396		500.611	-0.25672	-0.38347
998.789	0.00147855	999.691	-7.49867e-05		500.623	-0.25831	-0.38441
998.765	0.00147855	999.685	-3.55772e-05		500.635	-0.26307	-0.38298
998.74	0.00148402	999.679	1.38322e-05		500.647	-0.27197	-0.384
998.716	0.00148949	999.673	5.32416e-05		500.659	-0.28397	-0.39218
998.692	0.00149495	999.667	0.000102651		500.671	-0.2988	-0.41022
998.668	0.00149495	999.661	0.00014206		500.683	-0.31453	-0.4372
998.644	0.00150042	999.655	0.00019147		500.695	-0.32906	-0.47026
998.62	0.00150589	999.649	0.000240879		500.707	-0.34128	-0.50271
998.596	0.00150589	999.643	0.000280289		500.719	-0.34979	-0.52758
998.572	0.00151135	999.637	0.000329698		500.731	-0.35415	-0.53807
998.548	0.00151135	999.631	0.000369108		500.743	-0.35466	-0.52983
998.524	0.00151135	999.625	0.000408517		500.756	-0.35204	-0.50129
998.5	0.00151682	999.619	0.000437926		500.768	-0.34815	-0.45505
998.476	0.00151682	999.613	0.000467336		500.78	-0.34375	-0.39702
998.452	0.00151682	999.607	0.000496745		500.792	-0.34001	-0.33504
998.428	0.00151682	999.601	0.000516155		500.804	-0.33788	-0.27895
998.404	0.00151682	999.595	0.000535564		500.816	-0.33657	-0.23669
998.38	0.00151682	999.589	0.000554973		500.828	-0.33637	-0.21494
998.356	0.00151682	999.583	0.000554383		500.84	-0.33583	-0.21547
998.332	0.00151135	999.577	0.000563792		500.852	-0.33455	-0.23676
998.308	0.00151135	999.571	0.000553202		500.864	-0.33159	-0.27315
998.284	0.00151135	999.565	0.000552611		500.876	-0.32685	-0.31794
998.26	0.00150589	999.559	0.000532021		500.888	-0.32049	-0.36382
998.236	0.00150589	999.553	0.00052143		500.9	-0.31274	-0.4053
998.212	0.00150042	999.547	0.000490839		500.912	-0.30448	-0.44033
998.188	0.00150042	999.541	0.000470249		500.924	-0.29524	-0.46957
998.164	0.00149495	999.535	0.000439658		500.936	-0.28612	-0.49578
998.14	0.00148949	999.529	0.000409068		500.948	-0.27608	-0.52317
998.116	0.00148949	999.523	0.000368477		500.96	-0.26463	-0.55552
998.092	0.00148402	999.517	0.000327886		500.973	-0.25093	-0.59449
998.068	0.00148402	999.511	0.000287296		500.985	-0.23446	-0.63939
998.044	0.00147855	999.504	0.000246705		500.997	-0.21476	-0.68676
998.02	0.00147855	999.498	0.000196115		501.009	-0.19268	-0.7305
997.996	0.00147308	999.492	0.000155524		501.021	-0.16912	-0.76367
997.972	0.00147308	999.486	0.000114934		501.033	-0.14607	-0.77905
997.948	0.00146762	999.48	6.43429e-05		501.045	-0.1256	-0.77176
997.924	0.00146762	999.474	2.37524e-05		501.057	-0.11008	-0.73992
997.9	0.00146215	999.468	-6.83822e-06		501.069	-0.10083	-0.68485
997.876	0.00146215	999.462	-4.74288e-05		501.081	-0.09867	-0.61183
997.852	0.00146215	999.456	-7.80194e-05		501.093	-0.10355	-0.5275
997.828	0.00146215	999.45	-0.00010861		501.105	-0.11397	-0.43998
997.804	0.00145668	999.444	-0.000139201		501.117	-0.12736	-0.35742
997.78	0.00145668	999.438	-0.000159791		501.129	-0.14145	-0.28592
997.756	0.00145668	999.432	-0.000170382		501.141	-0.15316	-0.22885
997.732	0.00145668	999.426	-0.000180972		501.153	-0.16008	-0.18735
997.708	0.00145668	999.42	-0.000191563		501.165	-0.16044	-0.15906
997.684	0.00145668	999.414	-0.000192153		501.177	-0.15349	-0.14078
997.66	0.00145668	999.408	-0.000182744		501.189	-0.13918	-0.12863
997.636	0.00145668	999.402	-0.000173335		501.202	-0.11873	-0.11926
997.612	0.00145668	999.396	-0.000163925		501.214	-0.09405	-0.11117
997.588	0.00145668	999.39	-0.000144516		501.226	-0.0673	-0.10526
997.564	0.00145668	999.384	-0.000115106		501.238	-0.04063	-0.1037
997.54	0.00145668	999.378	-8.5697e-05		501.25	-0.01661	-0.10924
997.516	0.00145668	999.372	-5.62876e-05		501.262	0.00352	-0.12519
997.492	0.00146215	999.366	-1.68781e-05		501.274	0.01942	-0.15357
997.468	0.00146215	999.36	2.25313e-05		501.286	0.03081	-0.19463
997.444	0.00146215	999.354	6.19407e-05		501.298	0.03839	-0.24642
997.42	0.00146215	999.348	0.00010135		501.31	0.04342	-0.30624
997.396	0.00146762	999.342	0.00015076		501.322	0.0465	-0.36905
997.372	0.00146762	999.336	0.000190169		501.334	0.04869	-0.43002
997.348	0.00146762	999.33	0.000239578		501.346	0.05083	-0.48448
997.324	0.00146762	999.324	0.000288988		501.358	0.05234	-0.52905
997.3	0.00147308	999.318	0.000328397		501.37	0.05313	-0.56057
997.276	0.00147308	999.312	0.000377807		501.382	0.05237	-0.57775
997.252	0.00147308	999.306	0.000417216		501.394	0.04931	-0.57959
997.228	0.00147308	999.3	0.000456625		501.406	0.04277	-0.5665
997.204	0.00147308	999.294	0.000496035		501.418	0.03204	-0.53938
997.18	0.00147308	999.288	0.000525444		501.431	0.01626	-0.49997
997.156	0.00147308	999.282	0.000554854		501.443	-0.00499	-0.45094
997.132	0.00147308	999.276	0.000574263		501.455	-0.03173	-0.3955
997.108	0.00147308	999.27	0.000593673		501.467	-0.06359	-0.33798
997.084	0.00146762	999.264	0.000613082		501.479	-0.09915	-0.28268
997.06	0.00146762	999.258	0.000622491		501.491	-0.13697	-0.23436
997.036	0.00146762	999.252	0.000621901		501.503	-0.17479	-0.19724
997.012	0.00146215	999.246	0.00062131		501.515	-0.21013	-0.17449
996.988	0.00146215	999.24	0.00062072		501.527	-0.24041	-0.16749
996.964	0.00145668	999.234	0.000610129		501.539	-0.26377	-0.17628
996.94	0.00145668	999.228	0.000589538		501.551	-0.27898	-0.19939
996.916	0.00145122	999.222	0.000568948		501.563	-0.28658	-0.23436
996.892	0.00144575	999.216	0.000538357		501.575	-0.28739	-0.27788
996.868	0.00144575	999.21	0.000517767		501.587	-0.28435	-0.32649
996.845	0.00144028	999.204	0.000477176		501.599	-0.2802	-0.3761
996.821	0.00144028	999.198	0.000446586		501.611	-0.27764	-0.42352
996.797	0.00143482	999.192	0.000405995		501.623	-0.27835	-0.46515
996.773	0.00142935	999.185	0.000355404		501.635	-0.28377	-0.4983
996.749	0.00142935	999.179	0.000314814		501.647	-0.29268	-0.51999
996.725	0.00142388	999.173	0.000274223		501.66	-0.30365	-0.52838
996.701	0.00142388	999.167	0.000223633		501.672	-0.31372	-0.52259
996.677	0.00141841	999.161	0.000183042		501.684	-0.32132	-0.50296
996.653	0.00141841	999.155	0.000132451		501.696	-0.32433	-0.47063
996.629	0.00141841	999.149	9.18609e-05		501.708	-0.32222	-0.42973
996.605	0.00141295	999.143	5.12703e-05		501.72	-0.31498	-0.38439
996.581	0.00141295	999.137	1.06797e-05		501.732	-0.30461	-0.33994
996.557	0.00141295	999.131	-2.99109e-05		501.744	-0.2923	-0.30125
996.533	0.00141295	999.125	-6.05015e-05		501.756	-0.28038	-0.27402
996.509	0.00141295	999.119	-9.1092e-05		501.768	-0.26984	-0.26156
996.485	0.00141295	999.113	-0.000111683		501.78	-0.26106	-0.26684
996.461	0.00141841	999.107	-0.000132273		501.792	-0.2539	-0.29046
996.437	0.00141841	999.101	-0.000152864		501.804	-0.24793	-0.3307
996.414	0.00141841	999.095	-0.000163454		501.816	-0.24158	-0.38489
996.39	0.00142388	999.089	-0.000164045		501.828	-0.23448	-0.44756
996.366	0.00142388	999.083	-0.000164636		501.84	-0.22678	-0.51282
996.342	0.00142935	999.077	-0.000165226		501.852	-0.21901	-0.57303
996.318	0.00142935	999.071	-0.000145817		501.864	-0.21198	-0.62188
996.294	0.00143482	999.065	-0.000136407		501.877	-0.20678	-0.65348
996.27	0.00143482	999.059	-0.000116998		501.889	-0.2044	-0.66473
996.246	0.00144028	999.053	-8.75885e-05		501.901	-0.20512	-0.65484
996.222	0.00144575	999.047	-5.8179e-05		501.913	-0.20849	-0.62602
996.198	0.00144575	999.041	-2.87696e-05		501.925	-0.21352	-0.58349
996.174	0.00145122	999.035	1.06398e-05		501.937	-0.21874	-0.5343
996.15	0.00145668	999.029	4.00492e-05		501.949	-0.22328	-0.48628
996.126	0.00146215	999.023	8.94586e-05		501.961	-0.22604	-0.44818
996.102	0.00146762	999.017	0.000128868		501.973	-0.22743	-0.42707
996.079	0.00146762	999.011	0.000168277		501.985	-0.22805	-0.42672
996.055	0.00147308	999.005	0.000217687		501.997	-0.22937	-0.44826
996.031	0.00147855	998.999	0.000257096		502.009	-0.23265	-0.48872
996.007	0.00148402	998.993	0.000306506		502.021	-0.23951	-0.54164
995.983	0.00148402	998.987	0.000345915		502.033	-0.25052	-0.59851
995.959	0.00148949	998.981	0.000395325		502.045	-0.26559	-0.65016
995.935	0.00148949	998.975	0.000434734		502.057	-0.28323	-0.68903
995.911	0.00149495	998.969	0.000464143		502.069	-0.30092	-0.7092
995.887	0.00150042	998.963	0.000503553		502.081	-0.31592	-0.70782
995.863	0.00150042	998.957	0.000532962		502.093	-0.32436	-0.685
995.839	0.00150042	998.951	0.000552372		502.106	-0.32374	-0.64319
995.816	0.00150589	998.945	0.000571781		502.118	-0.31202	-0.58785
995.792	0.00150589	998.939	0.00059119		502.13	-0.28877	-0.52539
995.768	0.00150589	998.933	0.0006006		502.142	-0.25505	-0.46337
995.744	0.00150589	998.927	0.000610009		502.154	-0.21363	-0.40919
995.72	0.00150589	998.921	0.000609419		502.166	-0.16796	-0.36876
995.696	0.00150589	998.915	0.000608828		502.178	-0.12338	-0.34635
995.672	0.00150042	998.909	0.000598238		502.19	-0.08342	-0.34342
995.648	0.00150042	998.903	0.000577647		502.202	-0.05267	-0.35968
995.624	0.00150042	998.897	0.000557056		502.214	-0.03358	-0.39183
995.6	0.00149495	998.891	0.000536466		502.226	-0.02719	-0.43548
995.577	0.00149495	998.885	0.000505875		502.238	-0.0327	-0.48524
995.553	0.00148949	998.879	0.000475285		502.25	-0.04794	-0.53586
995.529	0.00148402	998.873	0.000434694		502.262	-0.06946	-0.58242
995.505	0.00148402	998.867	0.000404103		502.274	-0.09314	-0.62099
995.481	0.00147855	998.861	0.000363513		502.286	-0.11565	-0.64881
995.457	0.00147855	998.855	0.000312922		502.298	-0.13434	-0.66415
995.433	0.00147308	998.849	0.000272332		502.31	-0.1475	-0.66625
995.409	0.00146762	998.843	0.000221741		502.322	-0.15509	-0.65497
995.385	0.00146762	998.837	0.000181151		502.335	-0.15782	-0.63139
995.362	0.00146215	998.831	0.00014056		502.347	-0.15786	-0.59668
995.338	0.00146215	998.825	8.99694e-05		502.359	-0.15735	-0.5522
995.314	0.00145668	998.819	4.93788e-05		502.371	-0.15893	-0.49994
995.29	0.00145668	998.813	8.78823e-06		502.383	-0.16443	-0.44176
995.266	0.00145668	998.807	-3.18024e-05		502.395	-0.17469	-0.38088
995.242	0.00145668	998.801	-6.23929e-05		502.407	-0.18978	-0.32074
995.218	0.00145122	998.795	-9.29835e-05		502.419	-0.20853	-0.26583
995.194	0.00145122	998.789	-0.000123574		502.431	-0.22895	-0.22007
995.171	0.00145122	998.783	-0.000144165		502.443	-0.24852	-0.18758
995.147	0.00145122	998.777	-0.000154755		502.455	-0.26549	-0.17122
995.123	0.00145122	998.771	-0.000175346		502.467	-0.27734	-0.17173
995.099	0.00145122	998.765	-0.000175936		502.479	-0.2833	-0.18734
995.075	0.00145122	998.758	-0.000176527		502.491	-0.28338	-0.21378
995.051	0.00145668	998.752	-0.000177118		502.503	-0.27832	-0.24389
995.027	0.00145668	998.746	-0.000167708		502.515	-0.26892	-0.27047
995.003	0.00145668	998.74	-0.000158299		502.527	-0.25791	-0.28632
994.98	0.00145668	998.734	-0.000138889		502.539	-0.24619	-0.28678
994.956	0.00146215	998.728	-0.00010948		502.551	-0.23482	-0.26916
994.932	0.00146215	998.722	-8.00705e-05		502.564	-0.22525	-0.23552
994.908	0.00146215	998.716	-5.06611e-05		502.576	-0.21664	-0.18944
994.884	0.00146762	998.71	-1.12517e-05		502.588	-0.20906	-0.13737
994.86	0.00146762	998.704	2.81577e-05		502.6	-0.20205	-0.08669
994.836	0.00146762	998.698	6.75672e-05		502.612	-0.19533	-0.04436
994.813	0.00147308	998.692	0.000106977		502.624	-0.18901	-0.01604
994.789	0.00147308	998.686	0.000156386		502.636	-0.18393	-0.00516
994.765	0.00147855	998.68	0.000205795		502.648	-0.18116	-0.01259
994.741	0.00147855	998.674	0.000245205		502.66	-0.18143	-0.03659
994.717	0.00147855	998.668	0.000294614		502.672	-0.18558	-0.07376
994.693	0.00148402	998.662	0.000344024		502.684	-0.19349	-0.11901
994.669	0.00148402	998.656	0.000383433		502.696	-0.20423	-0.16765
994.646	0.00148402	998.65	0.000422842		502.708	-0.21656	-0.21565
994.622	0.00148949	998.644	0.000462252		502.72	-0.22688	-0.2588
994.598	0.00148949	998.638	0.000501661		502.732	-0.23292	-0.29532
994.574	0.00148949	998.632	0.000541071		502.744	-0.23182	-0.32361
994.55	0.00148949	998.626	0.00057048		502.756	-0.2221	-0.34423
994.526	0.00148949	998.62	0.00058989		502.768	-0.20227	-0.35734
994.503	0.00148949	998.614	0.000609299		502.781	-0.17375	-0.36437
994.479	0.00148949	998.608	0.000628708		502.793	-0.13803	-0.36692
994.455	0.00148949	998.602	0.000638118		502.805	-0.09883	-0.36576
994.431	0.00148949	998.596	0.000647527		502.817	-0.05986	-0.36104
994.407	0.00148949	998.59	0.000646937		502.829	-0.02484	-0.35139
994.383	0.00148949	998.584	0.000636346		502.841	0.00234	-0.33447
994.359	0.00148949	998.578	0.000625755		502.853	0.01886	-0.30726
994.336	0.00148402	998.572	0.000615165		502.865	0.02374	-0.26556
994.312	0.00148402	998.566	0.000594574		502.877	0.0158	-0.20757
994.288	0.00148402	998.56	0.000563984		502.889	-0.00327	-0.13189
994.264	0.00147855	998.554	0.000543393		502.901	-0.03239	-0.04088
994.24	0.00147855	998.548	0.000502803		502.913	-0.06801	0.05943
994.217	0.00147308	998.542	0.000472212		502.925	-0.10703	0.16046
994.193	0.00147308	998.536	0.000431621		502.937	-0.14624	0.25064
994.169	0.00147308	998.53	0.000391031		502.949	-0.18222	0.31778
994.145	0.00146762	998.524	0.00035044		502.961	-0.21194	0.35016
994.121	0.00146762	998.518	0.00029985		502.973	-0.23316	0.34119
994.097	0.00146215	998.512	0.000259259		502.985	-0.24415	0.28891
994.074	0.00146215	998.506	0.000218668		502.997	-0.24439	0.19764
994.05	0.00145668	998.5	0.000168078		503.01	-0.23411	0.0776
994.026	0.00145668	998.494	0.000127487		503.022	-0.21507	-0.05745
994.002	0.00145668	998.488	8.68967e-05		503.034	-0.18939	-0.19265
993.978	0.00145668	998.482	4.63062e-05		503.046	-0.15997	-0.31448
993.954	0.00145122	998.476	1.57156e-05		503.058	-0.13087	-0.41304
993.931	0.00145122	998.47	-1.4875e-05		503.07	-0.10593	-0.48359
993.907	0.00145122	998.464	-4.54656e-05		503.082	-0.08827	-0.52494
993.883	0.00145122	998.458	-6.60562e-05		503.094	-0.08083	-0.54081
993.859	0.00145122	998.452	-8.66468e-05		503.106	-0.08469	-0.53727
993.835	0.00145122	998.446	-0.000107237		503.118	-0.09992	-0.52176
993.812	0.00145122	998.44	-0.000117828		503.13	-0.12473	-0.50184
993.788	0.00145122	998.434	-0.000118419		503.142	-0.15621	-0.48296
993.764	0.00145122	998.428	-0.000119009		503.154	-0.1911	-0.46835
993.74	0.00145668	998.422	-0.0001096		503.166	-0.22502	-0.45812
993.716	0.00145668	998.416	-0.00010019		503.178	-0.25511	-0.45034
993.693	0.00145668	998.41	-8.07808e-05		503.19	-0.27848	-0.44127
993.669	0.00146215	998.404	-6.13714e-05		503.202	-0.29428	-0.4276
993.645	0.00146215	998.398	-3.1962e-05		503.214	-0.30269	-0.40636
993.621	0.00146762	998.392	-2.55258e-06		503.226	-0.30504	-0.37671
993.597	0.00146762	998.386	2.68568e-05		503.239	-0.30382	-0.34006
993.574	0.00147308	998.38	6.62663e-05		503.251	-0.30106	-0.2994
993.55	0.00147855	998.374	0.000105676		503.263	-0.29875	-0.25958
993.526	0.00147855	998.368	0.000145085		503.275	-0.29819	-0.22563
993.502	0.00148402	998.362	0.000194495		503.287	-0.29882	-0.20209
993.478	0.00148402	998.356	0.000233904		503.299	-0.30098	-0.19133
993.455	0.00148949	998.35	0.000283313		503.311	-0.30254	-0.19383
993.431	0.00149495	998.344	0.000332723		503.323	-0.30224	-0.20752
993.407	0.00149495	998.338	0.000372132		503.335	-0.29893	-0.22808
993.383	0.00150042	998.332	0.000421542		503.347	-0.29165	-0.25064
993.359	0.00150589	998.326	0.000460951		503.359	-0.28084	-0.27069
993.336	0.00150589	998.32	0.00050036		503.371	-0.26689	-0.28584
993.312	0.00151135	998.314	0.00053977		503.383	-0.2514	-0.29552
993.288	0.00151135	998.308	0.000579179		503.395	-0.23602	-0.30219
993.264	0.00151135	998.302	0.000608589		503.407	-0.22205	-0.30961
993.241	0.00151682	998.296	0.000637998		503.419	-0.21048	-0.32187
993.217	0.00151682	998.29	0.000657408		503.431	-0.20183	-0.34268
993.193	0.00151682	998.284	0.000676817		503.443	-0.19627	-0.37244
993.169	0.00151682	998.278	0.000686226		503.455	-0.19281	-0.40956
993.145	0.00151682	998.272	0.000695636		503.468	-0.19046	-0.44818
993.122	0.00151682	998.266	0.000705045		503.48	-0.18849	-0.48153
993.098	0.00151682	998.26	0.000694455		503.492	-0.18532	-0.50212
993.074	0.00151682	998.254	0.000693864		503.504	-0.1806	-0.50345
993.05	0.00151682	998.248	0.000683273		503.516	-0.17337	-0.48241
993.027	0.00151682	998.242	0.000662683		503.528	-0.1632	-0.43954
993.003	0.00151682	998.236	0.000642092		503.54	-0.15017	-0.37835
992.979	0.00151135	998.23	0.000611502		503.552	-0.13416	-0.30529
992.955	0.00151135	998.224	0.000580911		503.564	-0.11506	-0.22818
992.931	0.00151135	998.218	0.000550321		503.576	-0.0937	-0.15393
992.908	0.00151135	998.212	0.00050973		503.588	-0.07041	-0.08717
992.884	0.00150589	998.206	0.000469139		503.6	-0.04624	-0.03039
992.86	0.00150589	998.2	0.000428549		503.612	-0.0219	0.01651
992.836	0.00150589	998.194	0.000387958		503.624	0.00125	0.05481
992.813	0.00150042	998.188	0.000337368		503.636	0.02168	0.08573
992.789	0.00150042	998.182	0.000296777		503.648	0.03831	0.11081
992.765	0.00150042	998.176	0.000256186		503.66	0.05004	0.12841
992.741	0.00149495	998.17	0.000205596		503.672	0.05589	0.13637
992.718	0.00149495	998.164	0.000165005		503.685	0.05521	0.13171
992.694	0.00149495	998.158	0.000124415		503.697	0.04769	0.11146
992.67	0.00148949	998.152	9.38241e-05		503.709	0.03349	0.07443
992.646	0.00148949	998.146	5.32335e-05		503.721	0.01274	0.02154
992.623	0.00148949	998.14	2.26429e-05		503.733	-0.01376	-0.04445
992.599	0.00148949	998.134	2.05235e-06		503.745	-0.04475	-0.11861
992.575	0.00148949	998.128	-1.85382e-05		503.757	-0.07904	-0.19547
992.551	0.00148949	998.122	-3.91288e-05		503.769	-0.11424	-0.27039
992.528	0.00148949	998.116	-4.97194e-05		503.781	-0.14861	-0.33954
992.504	0.00148949	998.11	-6.031e-05		503.793	-0.17942	-0.4016
992.48	0.00148949	998.104	-6.09006e-05		503.805	-0.20445	-0.45577
992.456	0.00148949	998.098	-5.14911e-05		503.817	-0.22139	-0.50243
992.433	0.00148949	998.092	-5.20817e-05		503.829	-0.22879	-0.54228
992.409	0.00148949	998.086	-3.26723e-05		503.841	-0.22632	-0.5751
992.385	0.00148949	998.08	-1.32629e-05		503.853	-0.21404	-0.59946
992.361	0.00148949	998.074	6.14652e-06		503.865	-0.19308	-0.61311
992.338	0.00149495	998.068	3.55559e-05		503.877	-0.16567	-0.61349
992.314	0.00149495	998.062	6.49654e-05		503.889	-0.13447	-0.59866
992.29	0.00149495	998.056	0.000104375		503.901	-0.10178	-0.56734
992.266	0.00149495	998.05	0.000133784		503.914	-0.07026	-0.5215
992.243	0.00150042	998.044	0.000183194		503.926	-0.04184	-0.46398
992.219	0.00150042	998.038	0.000222603		503.938	-0.01782	-0.40046
992.195	0.00150589	998.032	0.000262012		503.95	0.000557	-0.33759
992.172	0.00150589	998.026	0.000311422		503.962	0.01339	-0.28236
992.148	0.00150589	998.02	0.000360831		503.974	0.0203	-0.24101
992.124	0.00151135	998.014	0.000400241		503.986	0.02238	-0.21816
992.1	0.00151135	998.008	0.00044965		503.998	0.01983	-0.21517
992.077	0.00151682	998.002	0.00048906		504.01	0.01426	-0.23196
992.053	0.00151682	997.996	0.000538469		504.022	0.00671	-0.26597
992.029	0.00151682	997.99	0.000567878		504.034	-0.00152	-0.31274
992.005	0.00152229	997.984	0.000607288		504.046	-0.00926	-0.36815
991.982	0.00152229	997.978	0.000636697		504.058	-0.01524	-0.42675
991.958	0.00152229	997.972	0.000666107		504.07	-0.01977	-0.48453
991.934	0.00152775	997.966	0.000695516		504.082	-0.02328	-0.5374
991.911	0.00152775	997.96	0.000714925		504.094	-0.02669	-0.58178
991.887	0.00152775	997.954	0.000734335		504.106	-0.03141	-0.61486
991.863	0.00152775	997.948	0.000743744		504.118	-0.03975	-0.63444
991.839	0.00152775	997.942	0.000743154		504.13	-0.05287	-0.63847
991.816	0.00152775	997.936	0.000742563		504.143	-0.07216	-0.62554
991.792	0.00152775	997.93	0.000741973		504.155	-0.09762	-0.59601
991.768	0.00152229	997.924	0.000731382		504.167	-0.12856	-0.55058
991.745	0.00152229	997.918	0.000710791		504.179	-0.16398	-0.491
991.721	0.00152229	997.912	0.000690201		504.191	-0.20047	-0.42076
991.697	0.00151682	997.906	0.00066961		504.203	-0.23598	-0.34331
991.673	0.00151682	997.9	0.00063902		504.215	-0.26756	-0.26397
991.65	0.00151135	997.894	0.000608429		504.227	-0.29248	-0.18647
991.626	0.00151135	997.888	0.000567838		504.239	-0.30945	-0.11582
991.602	0.00150589	997.882	0.000527248		504.251	-0.31747	-0.0554
991.579	0.00150042	997.876	0.000486657		504.263	-0.31621	-0.00824
991.555	0.00150042	997.87	0.000446067		504.275	-0.30706	0.02461
991.531	0.00149495	997.864	0.000405476		504.287	-0.29076	0.04314
991.508	0.00148949	997.858	0.000354886		504.299	-0.26941	0.04909
991.484	0.00148402	997.852	0.000314295		504.311	-0.2451	0.04413
991.46	0.00148402	997.846	0.000263704		504.323	-0.21956	0.03172
991.436	0.00147855	997.84	0.000223114		504.335	-0.1948	0.01392
991.413	0.00147308	997.834	0.000182523		504.347	-0.1727	-0.00745
991.389	0.00147308	997.828	0.000141933		504.359	-0.15473	-0.03116
991.365	0.00146762	997.822	0.000111342		504.372	-0.14183	-0.05816
991.342	0.00146762	997.816	7.07515e-05		504.384	-0.13522	-0.08942
991.318	0.00146762	997.81	5.01609e-05		504.396	-0.13461	-0.12652
991.294	0.00146215	997.804	1.95703e-05		504.408	-0.14009	-0.17123
991.271	0.00146215	997.798	-1.0203e-06		504.42	-0.15083	-0.22428
991.247	0.00146215	997.792	-1.16109e-05		504.432	-0.16534	-0.28549
991.223	0.00146215	997.786	-2.22015e-05		504.444	-0.18248	-0.35251
991.2	0.00146215	997.78	-3.2792e-05		504.456	-0.1998	-0.42238
991.176	0.00146215	997.774	-3.33826e-05		504.468	-0.21583	-0.48956
991.152	0.00146215	997.768	-2.39732e-05		504.48	-0.22841	-0.54973
991.129	0.00146215	997.762	-1.45638e-05		504.492	-0.23696	-0.59689
991.105	0.00146215	997.756	-5.15438e-06		504.504	-0.24047	-0.6277
991.081	0.00146762	997.75	1.4255e-05		504.516	-0.23934	-0.63868
991.057	0.00146762	997.744	3.36645e-05		504.528	-0.23397	-0.62959
991.034	0.00146762	997.738	6.30739e-05		504.54	-0.2262	-0.60121
991.01	0.00146762	997.732	0.000102483		504.552	-0.21647	-0.55626
990.986	0.00147308	997.726	0.000131893		504.564	-0.20667	-0.49823
990.963	0.00147308	997.72	0.000171302		504.576	-0.19771	-0.43234
990.939	0.00147308	997.714	0.000210712		504.589	-0.18953	-0.36334
990.915	0.00147855	997.708	0.000250121		504.601	-0.1823	-0.29639
990.892	0.00147855	997.702	0.00029953		504.613	-0.17562	-0.23651
990.868	0.00148402	997.696	0.00033894		504.625	-0.16895	-0.18827
990.844	0.00148402	997.69	0.000388349		504.637	-0.16247	-0.15487
990.821	0.00148402	997.684	0.000427759		504.649	-0.15579	-0.139
990.797	0.00148949	997.678	0.000467168		504.661	-0.14948	-0.14031
990.773	0.00148949	997.672	0.000506577		504.673	-0.14445	-0.15671
990.75	0.00149495	997.666	0.000545987		504.685	-0.14183	-0.18508
990.726	0.00149495	997.66	0.000585396		504.697	-0.14155	-0.2201
990.702	0.00149495	997.654	0.000614806		504.709	-0.14454	-0.25588
990.679	0.00150042	997.648	0.000644215		504.721	-0.14984	-0.28785
990.655	0.00150042	997.642	0.000673625		504.733	-0.15714	-0.31239
990.631	0.00150042	997.636	0.000693034		504.745	-0.16524	-0.32792
990.608	0.00150042	997.63	0.000712443		504.757	-0.17369	-0.33504
990.584	0.00150589	997.624	0.000721853		504.769	-0.18132	-0.33717
990.561	0.00150589	997.618	0.000731262		504.781	-0.18848	-0.33823
990.537	0.00150589	997.612	0.000730672		504.793	-0.19531	-0.34248
990.513	0.00150589	997.606	0.000720081		504.805	-0.20273	-0.35409
990.49	0.00150589	997.6	0.00071949		504.818	-0.2111	-0.37462
990.466	0.00150589	997.594	0.0006989		504.83	-0.22082	-0.40366
990.442	0.00150589	997.588	0.000678309		504.842	-0.23193	-0.43853
990.419	0.00150042	997.582	0.000657719		504.854	-0.24284	-0.47466
990.395	0.00150042	997.576	0.000627128		504.866	-0.25219	-0.50725
990.371	0.00150042	997.57	0.000596538		504.878	-0.25815	-0.5316
990.348	0.00149495	997.564	0.000565947		504.89	-0.25914	-0.54522
990.324	0.00149495	997.558	0.000525356		504.902	-0.25335	-0.54778
990.3	0.00149495	997.552	0.000484766		504.914	-0.2408	-0.54189
990.277	0.00148949	997.546	0.000444175		504.926	-0.22195	-0.53102
990.253	0.00148949	997.54	0.000393585		504.938	-0.19834	-0.52085
990.229	0.00148402	997.534	0.000352994		504.95	-0.17167	-0.51534
990.206	0.00148402	997.528	0.000302403		504.962	-0.14461	-0.51694
990.182	0.00147855	997.522	0.000261813		504.974	-0.11955	-0.52552
990.159	0.00147855	997.516	0.000221222		504.986	-0.09789	-0.53818
990.135	0.00147308	997.51	0.000170632		504.998	-0.0814	-0.54989
990.111	0.00147308	997.504	0.000130041		505.01	-0.07021	-0.55468
990.088	0.00146762	997.498	9.94506e-05		505.022	-0.0645	-0.54791
990.064	0.00146762	997.492	5.886e-05		505.034	-0.06376	-0.52632
990.04	0.00146215	997.486	2.82694e-05		505.047	-0.0667	-0.49027
990.017	0.00146215	997.48	-2.3212e-06		505.059	-0.0724	-0.44287
989.993	0.00146215	997.474	-2.29118e-05		505.071	-0.07916	-0.39036
989.97	0.00145668	997.468	-4.35024e-05		505.083	-0.087	-0.34053
989.946	0.00145668	997.462	-5.40929e-05		505.095	-0.09442	-0.30126
989.922	0.00145668	997.456	-6.46835e-05		505.107	-0.1017	-0.27871
989.899	0.00145668	997.45	-6.52741e-05		505.119	-0.10856	-0.27644
989.875	0.00145668	997.444	-6.58647e-05		505.131	-0.11521	-0.29377
989.851	0.00145668	997.438	-5.64553e-05		505.143	-0.12192	-0.3264
989.828	0.00145668	997.432	-4.70459e-05		505.155	-0.12918	-0.36713
989.804	0.00145668	997.426	-2.76364e-05		505.167	-0.13702	-0.40767
989.781	0.00145668	997.42	-8.22703e-06		505.179	-0.14507	-0.43898
989.757	0.00146215	997.414	1.11824e-05		505.191	-0.15351	-0.45571
989.733	0.00146215	997.408	4.05918e-05		505.203	-0.16145	-0.45482
989.71	0.00146215	997.402	8.00012e-05		505.215	-0.16819	-0.4356
989.686	0.00146762	997.396	0.000109411		505.227	-0.17261	-0.40119
989.663	0.00146762	997.39	0.00014882		505.239	-0.17372	-0.35499
989.639	0.00147308	997.384	0.000188229		505.251	-0.17099	-0.30211
989.615	0.00147308	997.378	0.000237639		505.263	-0.16385	-0.24651
989.592	0.00147855	997.372	0.000277048		505.276	-0.15266	-0.19138
989.568	0.00147855	997.366	0.000326458		505.288	-0.13761	-0.13919
989.544	0.00148402	997.36	0.000365867		505.3	-0.12032	-0.09136
989.521	0.00148402	997.354	0.000405277		505.312	-0.10261	-0.04926
989.497	0.00148949	997.348	0.000454686		505.324	-0.08639	-0.01471
989.474	0.00148949	997.342	0.000494095		505.336	-0.07416	0.0101
989.45	0.00149495	997.336	0.000523505		505.348	-0.06788	0.02294
989.426	0.00149495	997.33	0.000562914		505.36	-0.06886	0.02132
989.403	0.00149495	997.324	0.000592324		505.372	-0.07875	0.00482
989.379	0.00150042	997.318	0.000621733		505.384	-0.09642	-0.02685
989.356	0.00150042	997.312	0.000641142		505.396	-0.12077	-0.07078
989.332	0.00150042	997.306	0.000660552		505.408	-0.14939	-0.12298
989.308	0.00150042	997.3	0.000669961		505.42	-0.17923	-0.17817
989.285	0.00150042	997.294	0.000679371		505.432	-0.20716	-0.23068
989.261	0.00150042	997.288	0.00068878		505.444	-0.23059	-0.27581
989.238	0.00150042	997.282	0.00068819		505.456	-0.24798	-0.30957
989.214	0.00150042	997.276	0.000677599		505.468	-0.2585	-0.33012
989.191	0.00150042	997.27	0.000667008		505.48	-0.26292	-0.33768
989.167	0.00150042	997.264	0.000646418		505.493	-0.26258	-0.33424
989.143	0.00150042	997.258	0.000625827		505.505	-0.25914	-0.32314
989.12	0.00149495	997.252	0.000605237		505.517	-0.25462	-0.30841
989.096	0.00149495	997.246	0.000574646		505.529	-0.25013	-0.29453
989.073	0.00149495	997.24	0.000544055		505.541	-0.2468	-0.28448
989.049	0.00148949	997.234	0.000503465		505.553	-0.24442	-0.28145
989.025	0.00148949	997.228	0.000462874		505.565	-0.24262	-0.28682
989.002	0.00148402	997.222	0.000422284		505.577	-0.24091	-0.30135
988.978	0.00148402	997.216	0.000381693		505.589	-0.23892	-0.32475
988.955	0.00147855	997.21	0.000341103		505.601	-0.23627	-0.35684
988.931	0.00147855	997.204	0.000290512		505.613	-0.2341	-0.39516
988.908	0.00147308	997.198	0.000249921		505.625	-0.23209	-0.43788
988.884	0.00146762	997.192	0.000199331		505.637	-0.23172	-0.48198
988.86	0.00146762	997.186	0.00015874		505.649	-0.23291	-0.52317
988.837	0.00146215	997.18	0.00011815		505.661	-0.23623	-0.55789
988.813	0.00146215	997.174	7.75591e-05		505.673	-0.24014	-0.58162
988.79	0.00145668	997.168	4.69685e-05		505.685	-0.24441	-0.59087
988.766	0.00145668	997.162	1.63779e-05		505.697	-0.24758	-0.58303
988.743	0.00145122	997.156	-1.42127e-05		505.709	-0.2482	-0.55792
988.719	0.00145122	997.15	-3.48033e-05		505.722	-0.24593	-0.51572
988.695	0.00144575	997.144	-5.53938e-05		505.734	-0.23993	-0.46042
988.672	0.00144575	997.138	-7.59844e-05		505.746	-0.23042	-0.39637
988.648	0.00144575	997.132	-8.6575e-05		505.758	-0.21807	-0.33038
988.625	0.00144575	997.126	-8.71656e-05		505.77	-0.20368	-0.2698
988.601	0.00144028	997.12	-8.77562e-05		505.782	-0.18799	-0.22201
988.578	0.00144028	997.114	-7.83468e-05		505.794	-0.17136	-0.19233
988.554	0.00144028	997.108	-6.89373e-05		505.806	-0.15494	-0.18447
988.531	0.00144575	997.102	-5.95279e-05		505.818	-0.1389	-0.19803
988.507	0.00144575	997.096	-4.01185e-05		505.83	-0.12455	-0.23015
988.483	0.00144575	997.09	-1.07091e-05		505.842	-0.11222	-0.27426
988.46	0.00144575	997.084	1.87003e-05		505.854	-0.10292	-0.32247
988.436	0.00144575	997.078	4.81097e-05		505.866	-0.09769	-0.36645
988.413	0.00145122	997.072	8.75192e-05		505.878	-0.09663	-0.39974
988.389	0.00145122	997.066	0.000126929		505.89	-0.09956	-0.41701
988.366	0.00145122	997.06	0.000166338		505.902	-0.10627	-0.41753
988.342	0.00145668	997.054	0.000205747		505.914	-0.11529	-0.40314
988.319	0.00145668	997.048	0.000245157		505.926	-0.12492	-0.37855
988.295	0.00145668	997.042	0.000294566		505.938	-0.1333	-0.3504
988.271	0.00146215	997.036	0.000343976		505.951	-0.1388	-0.3253
988.248	0.00146215	997.03	0.000383385		505.963	-0.14051	-0.30902
988.224	0.00146215	997.024	0.000422794		505.975	-0.13774	-0.30448
988.201	0.00146215	997.018	0.000472204		505.987	-0.13051	-0.31233
988.177	0.00146762	997.012	0.000511613		505.999	-0.12037	-0.33002
988.154	0.00146762	997.006	0.000541023		506.011	-0.10836	-0.35406
988.13	0.00146762	997	0.000580432		506.023	-0.0967	-0.37863
988.107	0.00146762	996.994	0.000609842		506.035	-0.08631	-0.40022
988.083	0.00146762	996.988	0.000629251		506.047	-0.079	-0.41641
988.06	0.00146762	996.982	0.00065866		506.059	-0.07552	-0.4263
988.036	0.00146762	996.976	0.00066807		506.071	-0.07605	-0.43007
988.013	0.00146762	996.97	0.000677479		506.083	-0.08061	-0.42982
987.989	0.00146762	996.964	0.000686889		506.095	-0.08824	-0.42754
987.966	0.00146762	996.958	0.000686298		506.107	-0.09803	-0.42396
987.942	0.00146215	996.952	0.000685707		506.119	-0.10962	-0.41939
987.918	0.00146215	996.946	0.000675117		506.131	-0.12115	-0.41354
987.895	0.00146215	996.94	0.000664526		506.143	-0.13324	-0.40455
987.871	0.00146215	996.934	0.000643936		506.155	-0.14466	-0.39264
987.848	0.00145668	996.928	0.000623345		506.167	-0.15619	-0.37683
987.824	0.00145668	996.922	0.000592755		506.18	-0.16792	-0.35887
987.801	0.00145668	996.916	0.000562164		506.192	-0.18007	-0.34101
987.777	0.00145122	996.91	0.000531573		506.204	-0.19308	-0.32606
987.754	0.00145122	996.904	0.000490983		506.216	-0.20716	-0.31791
987.73	0.00144575	996.898	0.000460392		506.228	-0.22171	-0.31831
987.707	0.00144575	996.892	0.000409802		506.24	-0.23612	-0.32905
987.683	0.00144575	996.886	0.000369211		506.252	-0.24919	-0.34976
987.66	0.00144028	996.88	0.000328621		506.264	-0.26022	-0.37884
987.636	0.00144028	996.874	0.00027803		506.276	-0.2677	-0.41498
987.613	0.00144028	996.868	0.000237439		506.288	-0.27117	-0.45514
987.589	0.00143482	996.862	0.000196849		506.3	-0.27028	-0.49789
987.566	0.00143482	996.856	0.000156258		506.312	-0.26599	-0.54178
987.542	0.00143482	996.85	0.000115668		506.324	-0.25919	-0.58644
987.519	0.00143482	996.845	7.5077e-05		506.336	-0.25196	-0.63165
987.495	0.00142935	996.839	4.44864e-05		506.348	-0.24604	-0.67711
987.472	0.00142935	996.833	1.38958e-05		506.36	-0.2435	-0.72141
987.448	0.00142935	996.827	-1.66947e-05		506.372	-0.2455	-0.76258
987.425	0.00142935	996.821	-3.72853e-05		506.384	-0.25279	-0.79759
987.401	0.00142935	996.815	-4.78759e-05		506.397	-0.26472	-0.82252
987.378	0.00142935	996.809	-6.84665e-05		506.409	-0.28053	-0.83422
987.354	0.00142935	996.803	-6.90571e-05		506.421	-0.29839	-0.8299
987.331	0.00142935	996.797	-7.96477e-05		506.433	-0.31589	-0.80859
987.307	0.00143482	996.791	-7.02382e-05		506.445	-0.33145	-0.77132
987.284	0.00143482	996.785	-7.08288e-05		506.457	-0.34283	-0.72095
987.26	0.00143482	996.779	-5.14194e-05		506.469	-0.34847	-0.66184
987.237	0.00143482	996.773	-4.201e-05		506.481	-0.34817	-0.59968
987.213	0.00144028	996.767	-1.26006e-05		506.493	-0.34219	-0.53924
987.19	0.00144028	996.761	6.80884e-06		506.505	-0.33164	-0.4848
987.166	0.00144575	996.755	3.62183e-05		506.517	-0.3178	-0.43845
987.143	0.00144575	996.749	7.56277e-05		506.529	-0.30322	-0.39961
987.119	0.00144575	996.743	0.000105037		506.541	-0.2906	-0.3662
987.096	0.00145122	996.737	0.000144447		506.553	-0.28182	-0.33581
987.072	0.00145122	996.731	0.000183856		506.565	-0.27776	-0.30468
987.049	0.00145668	996.725	0.000233265		506.577	-0.27979	-0.27135
987.025	0.00145668	996.719	0.000272675		506.589	-0.28718	-0.23511
987.002	0.00146215	996.713	0.000312084		506.601	-0.29855	-0.19788
986.978	0.00146215	996.707	0.000361494		506.613	-0.31205	-0.16154
986.955	0.00146215	996.701	0.000400903		506.626	-0.32498	-0.13038
986.931	0.00146762	996.695	0.000440312		506.638	-0.33595	-0.1079
986.908	0.00146762	996.689	0.000479722		506.65	-0.34301	-0.09695
986.884	0.00147308	996.683	0.000519131		506.662	-0.34521	-0.09899
986.861	0.00147308	996.677	0.000558541		506.674	-0.34191	-0.11403
986.837	0.00147308	996.671	0.00058795		506.686	-0.33404	-0.14016
986.814	0.00147308	996.665	0.00060736		506.698	-0.32166	-0.17543
986.79	0.00147855	996.659	0.000636769		506.71	-0.30626	-0.21737
986.767	0.00147855	996.653	0.000656178		506.722	-0.28863	-0.26405
986.744	0.00147855	996.647	0.000665588		506.734	-0.27007	-0.31387
986.72	0.00147855	996.641	0.000674997		506.746	-0.25084	-0.36709
986.697	0.00148402	996.635	0.000674407		506.758	-0.23277	-0.42248
986.673	0.00148402	996.629	0.000673816		506.77	-0.21569	-0.47937
986.65	0.00148402	996.623	0.000673225		506.782	-0.20129	-0.53583
986.626	0.00148402	996.617	0.000662635		506.794	-0.18953	-0.58969
986.603	0.00148402	996.611	0.000642044		506.806	-0.1808	-0.63763
986.579	0.00148402	996.605	0.000621454		506.818	-0.17492	-0.67558
986.556	0.00148402	996.599	0.000600863		506.83	-0.17108	-0.69997
986.532	0.00148402	996.593	0.000570273		506.842	-0.16826	-0.7085
986.509	0.00148402	996.587	0.000539682		506.855	-0.16524	-0.69976
986.485	0.00147855	996.581	0.000499091		506.867	-0.16082	-0.67482
986.462	0.00147855	996.575	0.000468501		506.879	-0.15341	-0.63553
986.438	0.00147855	996.569	0.00042791		506.891	-0.14296	-0.58589
986.415	0.00147855	996.563	0.00038732		506.903	-0.12936	-0.52985
986.392	0.00147308	996.557	0.000336729		506.915	-0.11345	-0.47215
986.368	0.00147308	996.551	0.000296138		506.927	-0.09619	-0.41732
986.345	0.00146762	996.545	0.000255548		506.939	-0.07919	-0.36822
986.321	0.00146762	996.539	0.000214957		506.951	-0.06392	-0.32725
986.298	0.00146762	996.533	0.000174367		506.963	-0.05202	-0.29484
986.274	0.00146215	996.527	0.000133776		506.975	-0.04459	-0.27025
986.251	0.00146215	996.521	9.31855e-05		506.987	-0.04211	-0.25055
986.227	0.00145668	996.515	6.25949e-05		506.999	-0.04474	-0.23247
986.204	0.00145668	996.509	3.20044e-05		507.011	-0.05285	-0.2123
986.181	0.00145122	996.503	1.41378e-06		507.023	-0.06569	-0.18649
986.157	0.00145122	996.497	-1.91768e-05		507.035	-0.08278	-0.15357
986.134	0.00144575	996.491	-3.97674e-05		507.047	-0.10273	-0.11299
986.11	0.00144575	996.485	-5.0358e-05		507.059	-0.12408	-0.06654
986.087	0.00144575	996.479	-6.09486e-05		507.071	-0.14576	-0.0185
986.063	0.00144575	996.473	-6.15391e-05		507.084	-0.16628	0.02596
986.04	0.00144575	996.467	-6.21297e-05		507.096	-0.18396	0.06123
986.016	0.00144575	996.461	-6.27203e-05		507.108	-0.1986	0.08156
985.993	0.00144575	996.455	-4.33109e-05		507.12	-0.20959	0.083
985.97	0.00144575	996.449	-3.39015e-05		507.132	-0.21746	0.06339
985.946	0.00144575	996.443	-1.44921e-05		507.144	-0.2229	0.02298
985.923	0.00144575	996.437	1.49174e-05		507.156	-0.22736	-0.03474
985.899	0.00144575	996.431	4.43268e-05		507.168	-0.23169	-0.10471
985.876	0.00145122	996.425	7.37362e-05		507.18	-0.23706	-0.1798
985.852	0.00145122	996.419	0.000113146		507.192	-0.24335	-0.25205
985.829	0.00145668	996.414	0.000142555		507.204	-0.25074	-0.31487
985.806	0.00145668	996.408	0.000191964		507.216	-0.25753	-0.36159
985.782	0.00146215	996.402	0.000231374		507.228	-0.26263	-0.38827
985.759	0.00146215	996.396	0.000270783		507.24	-0.26453	-0.39385
985.735	0.00146762	996.39	0.000320193		507.252	-0.26217	-0.37903
985.712	0.00146762	996.384	0.000359602		507.264	-0.25395	-0.34755
985.688	0.00147308	996.378	0.000399012		507.276	-0.24076	-0.3041
985.665	0.00147855	996.372	0.000448421		507.288	-0.22345	-0.25615
985.642	0.00147855	996.366	0.00048783		507.301	-0.2031	-0.21
985.618	0.00147855	996.36	0.00052724		507.313	-0.18236	-0.17168
985.595	0.00148402	996.354	0.000556649		507.325	-0.16325	-0.14503
985.571	0.00148402	996.348	0.000596059		507.337	-0.14807	-0.13215
985.548	0.00148402	996.342	0.000615468		507.349	-0.13839	-0.13087
985.525	0.00148949	996.336	0.000644877		507.361	-0.13531	-0.13835
985.501	0.00148949	996.33	0.000664287		507.373	-0.13927	-0.14951
985.478	0.00148949	996.324	0.000683696		507.385	-0.14945	-0.16006
985.454	0.00148949	996.318	0.000693106		507.397	-0.16432	-0.16657
985.431	0.00148949	996.312	0.000692515		507.409	-0.18155	-0.16702
985.407	0.00148949	996.306	0.000691925		507.421	-0.1988	-0.16222
985.384	0.00148402	996.3	0.000691334		507.433	-0.21434	-0.15561
985.361	0.00148402	996.294	0.000680743		507.445	-0.22517	-0.15022
985.337	0.00148402	996.288	0.000670153		507.457	-0.23056	-0.15114
985.314	0.00147855	996.282	0.000649562		507.469	-0.22977	-0.16159
985.29	0.00147855	996.276	0.000618972		507.481	-0.22335	-0.18331
985.267	0.00147855	996.27	0.000598381		507.493	-0.21216	-0.21567
985.244	0.00147308	996.264	0.00055779		507.505	-0.19843	-0.25652
985.22	0.00147308	996.258	0.0005272		507.517	-0.18341	-0.30174
985.197	0.00146762	996.252	0.000486609		507.53	-0.16903	-0.34639
985.173	0.00146762	996.246	0.000446019		507.542	-0.15626	-0.38633
985.15	0.00146215	996.24	0.000405428		507.554	-0.14579	-0.4176
985.127	0.00146215	996.234	0.000364838		507.566	-0.1375	-0.4376
985.103	0.00146215	996.228	0.000314247		507.578	-0.13059	-0.44452
985.08	0.00145668	996.222	0.000273656		507.59	-0.12426	-0.43745
985.056	0.00145668	996.216	0.000233066		507.602	-0.1178	-0.41637
985.033	0.00145668	996.21	0.000182475		507.614	-0.11036	-0.38159
985.01	0.00145122	996.204	0.000141885		507.626	-0.10259	-0.33446
984.986	0.00145122	996.198	0.000101294		507.638	-0.09444	-0.2772
984.963	0.00145122	996.192	7.07035e-05		507.65	-0.08719	-0.21271
984.94	0.00145122	996.186	3.01129e-05		507.662	-0.0829	-0.14596
984.916	0.00145122	996.18	9.52229e-06		507.674	-0.08228	-0.0818
984.893	0.00145122	996.174	-2.10683e-05		507.686	-0.08699	-0.02507
984.869	0.00145122	996.168	-4.16589e-05		507.698	-0.09793	0.01939
984.846	0.00145122	996.162	-6.22495e-05		507.71	-0.11456	0.04827
984.823	0.00145122	996.156	-7.284e-05		507.722	-0.13635	0.06057
984.799	0.00145122	996.15	-8.34306e-05		507.734	-0.16147	0.05601
984.776	0.00145668	996.144	-8.40212e-05		507.746	-0.18759	0.0369
984.753	0.00145668	996.138	-8.46118e-05		507.759	-0.2119	0.00576
984.729	0.00145668	996.132	-7.52024e-05		507.771	-0.23178	-0.03375
984.706	0.00145668	996.126	-5.5793e-05		507.783	-0.24521	-0.07943
984.682	0.00146215	996.12	-4.63835e-05		507.795	-0.2507	-0.12835
984.659	0.00146215	996.114	-1.69741e-05		507.807	-0.24741	-0.17908
984.636	0.00146762	996.108	2.4353e-06		507.819	-0.23538	-0.22946
984.612	0.00146762	996.102	3.18447e-05		507.831	-0.21586	-0.27886
984.589	0.00147308	996.097	7.12541e-05		507.843	-0.19052	-0.32543
984.566	0.00147308	996.091	0.000110664		507.855	-0.16152	-0.36775
984.542	0.00147855	996.085	0.000150073		507.867	-0.13091	-0.40293
984.519	0.00147855	996.079	0.000189482		507.879	-0.10159	-0.42915
984.495	0.00148402	996.073	0.000228892		507.891	-0.07569	-0.44444
984.472	0.00148402	996.067	0.000278301		507.903	-0.05546	-0.44697
984.449	0.00148949	996.061	0.000317711		507.915	-0.04198	-0.4363
984.425	0.00148949	996.055	0.00035712		507.927	-0.03684	-0.41219
984.402	0.00149495	996.049	0.000406529		507.939	-0.04004	-0.37646
984.379	0.00150042	996.043	0.000445939		507.951	-0.05176	-0.33086
984.355	0.00150042	996.037	0.000485348		507.963	-0.07095	-0.27876
984.332	0.00150589	996.031	0.000524758		507.975	-0.09587	-0.22371
984.309	0.00150589	996.025	0.000564167		507.988	-0.12374	-0.16913
984.285	0.00151135	996.019	0.000593577		508	-0.15187	-0.11892
984.262	0.00151135	996.013	0.000622986		508.012	-0.17663	-0.07681
984.238	0.00151682	996.007	0.000642395		508.024	-0.19523	-0.04511
984.215	0.00151682	996.001	0.000661805		508.036	-0.20481	-0.02602
984.192	0.00151682	995.995	0.000681214		508.048	-0.20387	-0.02021
984.168	0.00152229	995.989	0.000690624		508.06	-0.19278	-0.02873
984.145	0.00152229	995.983	0.000690033		508.072	-0.17266	-0.05037
984.122	0.00152775	995.977	0.000689442		508.084	-0.14618	-0.08445
984.098	0.00152775	995.971	0.000688852		508.096	-0.11658	-0.12889
984.075	0.00152775	995.965	0.000678261		508.108	-0.08825	-0.18157
984.052	0.00152775	995.959	0.000667671		508.12	-0.06414	-0.24087
984.028	0.00152775	995.953	0.00064708		508.132	-0.04728	-0.30402
984.005	0.00152775	995.947	0.00061649		508.144	-0.03897	-0.36919
983.982	0.00152775	995.941	0.000595899		508.156	-0.03915	-0.43389
983.958	0.00152775	995.935	0.000565308		508.168	-0.04673	-0.49575
983.935	0.00152775	995.929	0.000534718		508.18	-0.05981	-0.55224
983.912	0.00152775	995.923	0.000494127		508.192	-0.07584	-0.60063
983.888	0.00152775	995.917	0.000453537		508.205	-0.09226	-0.63755
983.865	0.00152775	995.911	0.000412946		508.217	-0.10654	-0.65993
983.842	0.00152775	995.905	0.000372355		508.229	-0.11801	-0.66584
983.818	0.00152775	995.899	0.000331765		508.241	-0.12593	-0.6534
983.795	0.00152775	995.893	0.000291174		508.253	-0.13115	-0.62237
983.772	0.00152229	995.887	0.000250584		508.265	-0.13454	-0.57423
983.748	0.00152229	995.881	0.000209993		508.277	-0.13704	-0.51198
983.725	0.00152229	995.875	0.000179403		508.289	-0.14062	-0.44071
983.702	0.00152229	995.869	0.000138812		508.301	-0.1459	-0.36596
983.678	0.00151682	995.863	0.000108221		508.313	-0.15354	-0.29448
983.655	0.00151682	995.857	7.76308e-05		508.325	-0.16446	-0.23233
983.632	0.00151682	995.851	5.70402e-05		508.337	-0.17776	-0.18505
983.608	0.00151682	995.845	3.64496e-05		508.349	-0.19355	-0.15537
983.585	0.00151682	995.839	1.58591e-05		508.361	-0.21153	-0.1436
983.562	0.00151682	995.833	5.26848e-06		508.373	-0.23136	-0.1485
983.538	0.00151682	995.827	-5.3221e-06		508.385	-0.25176	-0.16753
983.515	0.00151682	995.822	-5.91269e-06		508.397	-0.27265	-0.19705
983.492	0.00151682	995.816	-6.50327e-06		508.409	-0.29296	-0.23477
983.468	0.00151682	995.81	2.90615e-06		508.421	-0.31163	-0.2796
983.445	0.00151682	995.804	1.23156e-05		508.434	-0.32732	-0.33131
983.422	0.00152229	995.798	3.1725e-05		508.446	-0.33908	-0.39098
983.399	0.00152229	995.792	5.11344e-05		508.458	-0.34563	-0.45988
983.375	0.00152229	995.786	8.05438e-05		508.47	-0.34637	-0.5374
983.352	0.00152775	995.78	0.000109953		508.482	-0.34161	-0.62175
983.329	0.00152775	995.774	0.000139363		508.494	-0.33165	-0.70806
983.305	0.00153322	995.768	0.000178772		508.506	-0.31749	-0.78929
983.282	0.00153322	995.762	0.000218181		508.518	-0.30101	-0.85776
983.259	0.00153869	995.756	0.000257591		508.53	-0.28365	-0.90565
983.235	0.00153869	995.75	0.000297		508.542	-0.26787	-0.926
983.212	0.00154416	995.744	0.00033641		508.554	-0.25399	-0.91569
983.189	0.00154962	995.738	0.000385819		508.566	-0.24341	-0.8743
983.165	0.00154962	995.732	0.000425229		508.578	-0.23559	-0.8051
983.142	0.00155509	995.726	0.000464638		508.59	-0.2294	-0.71437
983.119	0.00155509	995.72	0.000514047		508.602	-0.2242	-0.61101
983.096	0.00156056	995.714	0.000553457		508.614	-0.21829	-0.50416
983.072	0.00156056	995.708	0.000592866		508.626	-0.21006	-0.40341
983.049	0.00156056	995.702	0.000622276		508.638	-0.19884	-0.31564
983.026	0.00156602	995.696	0.000651685		508.65	-0.18486	-0.24569
983.002	0.00156602	995.69	0.000681094		508.663	-0.16815	-0.19527
982.979	0.00156602	995.684	0.000710504		508.675	-0.15052	-0.16252
982.956	0.00157149	995.678	0.000729913		508.687	-0.13286	-0.14408
982.933	0.00157149	995.672	0.000739323		508.699	-0.11678	-0.13452
982.909	0.00157149	995.666	0.000748732		508.711	-0.1039	-0.12814
982.886	0.00157149	995.66	0.000758142		508.723	-0.09416	-0.12064
982.863	0.00157149	995.654	0.000757551		508.735	-0.08811	-0.10846
982.839	0.00157149	995.648	0.00075696		508.747	-0.08394	-0.08924
982.816	0.00156602	995.642	0.00074637		508.759	-0.08068	-0.06394
982.793	0.00156602	995.636	0.000725779		508.771	-0.07683	-0.03342
982.77	0.00156602	995.63	0.000715189		508.783	-0.07001	-0.0007794
982.746	0.00156602	995.624	0.000684598		508.795	-0.05968	0.02967
982.723	0.00156056	995.618	0.000664007		508.807	-0.04511	0.05416
982.7	0.00156056	995.612	0.000633417		508.819	-0.02649	0.06846
982.676	0.00155509	995.606	0.000602826		508.831	-0.00557	0.07005
982.653	0.00155509	995.6	0.000562236		508.843	0.01558	0.05785
982.63	0.00154962	995.594	0.000521645		508.855	0.03367	0.03337
982.607	0.00154416	995.589	0.000481055		508.867	0.04614	-0.0006116
982.583	0.00154416	995.583	0.000440464		508.879	0.05026	-0.03894
982.56	0.00153869	995.577	0.000399873		508.892	0.04369	-0.07602
982.537	0.00153322	995.571	0.000359283		508.904	0.02595	-0.1073
982.513	0.00153322	995.565	0.000318692		508.916	-0.00258	-0.12879
982.49	0.00152775	995.559	0.000278102		508.928	-0.04003	-0.13889
982.467	0.00152229	995.553	0.000237511		508.94	-0.08413	-0.13914
982.444	0.00152229	995.547	0.00020692		508.952	-0.13177	-0.13151
982.42	0.00151682	995.541	0.00016633		508.964	-0.17973	-0.12073
982.397	0.00151682	995.535	0.000135739		508.976	-0.22511	-0.11111
982.374	0.00151135	995.529	0.000115149		508.988	-0.26583	-0.10706
982.351	0.00151135	995.523	8.45582e-05		509	-0.29951	-0.11135
982.327	0.00150589	995.517	7.39676e-05		509.012	-0.32564	-0.12421
982.304	0.00150589	995.511	5.3377e-05		509.024	-0.34363	-0.14415
982.281	0.00150589	995.505	4.27864e-05		509.036	-0.35317	-0.16715
982.258	0.00150589	995.499	4.21958e-05		509.048	-0.3553	-0.18856
982.234	0.00150589	995.493	4.16052e-05		509.06	-0.35066	-0.20254
982.211	0.00150589	995.487	4.10147e-05		509.072	-0.34032	-0.20518
982.188	0.00150589	995.481	6.04241e-05		509.084	-0.32546	-0.19414
982.165	0.00150589	995.475	6.98335e-05		509.096	-0.30795	-0.16988
982.141	0.00150589	995.469	8.92429e-05		509.109	-0.28863	-0.13494
982.118	0.00150589	995.463	0.000108652		509.121	-0.26876	-0.09463
982.095	0.00151135	995.457	0.000138062		509.133	-0.24885	-0.05576
982.072	0.00151135	995.451	0.000167471		509.145	-0.22915	-0.02468
982.048	0.00151135	995.445	0.000206881		509.157	-0.21001	-0.00743
982.025	0.00151682	995.439	0.00024629		509.169	-0.19098	-0.00669
982.002	0.00151682	995.433	0.000285699		509.181	-0.17181	-0.02251
981.979	0.00152229	995.427	0.000325109		509.193	-0.15202	-0.05205
981.955	0.00152229	995.421	0.000364518		509.205	-0.13186	-0.08907
981.932	0.00152775	995.415	0.000413928		509.217	-0.11195	-0.12706
981.909	0.00152775	995.409	0.000453337		509.229	-0.09288	-0.1596
981.886	0.00153322	995.403	0.000502747		509.241	-0.07593	-0.18234
981.862	0.00153322	995.397	0.000542156		509.253	-0.06264	-0.19317
981.839	0.00153869	995.391	0.000581565		509.265	-0.05447	-0.19337
981.816	0.00154416	995.385	0.000620975		509.277	-0.05132	-0.18668
981.793	0.00154416	995.379	0.000660384		509.289	-0.05433	-0.17701
981.769	0.00154962	995.374	0.000689794		509.301	-0.06277	-0.1704
981.746	0.00154962	995.368	0.000719203		509.313	-0.07553	-0.17039
981.723	0.00155509	995.362	0.000748612		509.325	-0.09085	-0.17893
981.7	0.00156056	995.356	0.000768022		509.338	-0.10771	-0.19595
981.676	0.00156056	995.35	0.000787431		509.35	-0.1238	-0.21819
981.653	0.00156602	995.344	0.000796841		509.362	-0.13791	-0.24129
981.63	0.00156602	995.338	0.00080625		509.374	-0.14917	-0.25949
981.607	0.00157149	995.332	0.00080566		509.386	-0.15708	-0.26878
981.584	0.00157149	995.326	0.000805069		509.398	-0.16173	-0.26653
981.56	0.00157696	995.32	0.000794478		509.41	-0.16385	-0.25293
981.537	0.00157696	995.314	0.000783888		509.422	-0.16437	-0.23031
981.514	0.00157696	995.308	0.000773297		509.434	-0.16496	-0.20302
981.491	0.00158242	995.302	0.000742707		509.446	-0.16671	-0.17645
981.467	0.00158242	995.296	0.000722116		509.458	-0.17051	-0.15658
981.444	0.00158242	995.29	0.000691525		509.47	-0.17706	-0.14659
981.421	0.00158242	995.284	0.000660935		509.482	-0.18647	-0.14949
981.398	0.00158242	995.278	0.000620344		509.494	-0.19767	-0.16472
981.375	0.00158242	995.272	0.000589754		509.506	-0.20961	-0.18985
981.351	0.00158242	995.266	0.000549163		509.518	-0.22038	-0.22066
981.328	0.00158242	995.26	0.000508573		509.53	-0.22743	-0.2525
981.305	0.00158242	995.254	0.000467982		509.542	-0.22916	-0.28079
981.282	0.00158242	995.248	0.000417391		509.554	-0.22368	-0.3017
981.258	0.00158242	995.242	0.000376801		509.567	-0.20991	-0.31401
981.235	0.00157696	995.236	0.00033621		509.579	-0.18825	-0.31848
981.212	0.00157696	995.23	0.00029562		509.591	-0.15989	-0.3178
981.189	0.00157696	995.224	0.000255029		509.603	-0.12664	-0.3157
981.166	0.00157696	995.218	0.000224438		509.615	-0.09139	-0.31701
981.142	0.00157696	995.212	0.000193848		509.627	-0.05703	-0.3253
981.119	0.00157696	995.206	0.000163257		509.639	-0.02636	-0.34264
981.096	0.00157696	995.2	0.000132667		509.651	-0.0015	-0.36882
981.073	0.00157149	995.194	0.000112076		509.663	0.0165	-0.40082
981.05	0.00157149	995.188	0.000101486		509.675	0.02627	-0.43398
981.026	0.00157149	995.182	8.08949e-05		509.687	0.0288	-0.46133
981.003	0.00157149	995.177	8.03043e-05		509.699	0.02462	-0.47712
980.98	0.00157149	995.171	6.97138e-05		509.711	0.01537	-0.47561
980.957	0.00157696	995.165	7.91232e-05		509.723	0.00169	-0.45424
980.934	0.00157696	995.159	7.85326e-05		509.735	-0.01476	-0.41297
980.91	0.00157696	995.153	9.7942e-05		509.747	-0.03315	-0.35475
980.887	0.00157696	995.147	0.000107351		509.759	-0.05305	-0.28587
980.864	0.00157696	995.141	0.000126761		509.771	-0.07383	-0.21291
980.841	0.00157696	995.135	0.00015617		509.783	-0.09573	-0.14449
980.818	0.00158242	995.129	0.00018558		509.796	-0.11804	-0.0872
980.794	0.00158242	995.123	0.000214989		509.808	-0.14057	-0.04728
980.771	0.00158242	995.117	0.000254399		509.82	-0.16312	-0.0275
980.748	0.00158789	995.111	0.000293808		509.832	-0.1847	-0.0294
980.725	0.00158789	995.105	0.000333217		509.844	-0.20463	-0.05092
980.702	0.00158789	995.099	0.000372627		509.856	-0.22283	-0.08897
980.679	0.00159336	995.093	0.000412036		509.868	-0.23769	-0.13799
980.655	0.00159336	995.087	0.000451446		509.88	-0.24951	-0.1925
980.632	0.00159336	995.081	0.000500855		509.892	-0.25784	-0.24641
980.609	0.00159883	995.075	0.000540264		509.904	-0.26231	-0.29481
980.586	0.00159883	995.069	0.000579674		509.916	-0.2631	-0.3337
980.563	0.00159883	995.063	0.000619083		509.928	-0.26057	-0.3605
980.539	0.00160429	995.057	0.000658493		509.94	-0.25489	-0.37454
980.516	0.00160429	995.051	0.000687902		509.952	-0.2464	-0.37646
980.493	0.00160429	995.045	0.000717312		509.964	-0.23582	-0.36849
980.47	0.00160976	995.039	0.000746721		509.976	-0.22396	-0.3543
980.447	0.00160976	995.033	0.00076613		509.988	-0.21203	-0.33724
980.424	0.00160976	995.027	0.00078554		510	-0.20077	-0.32081
980.4	0.00160976	995.021	0.000794949		510.013	-0.19182	-0.30716
980.377	0.00161523	995.015	0.000804359		510.025	-0.18634	-0.29705
980.354	0.00161523	995.009	0.000803768		510.037	-0.18503	-0.28947
980.331	0.00161523	995.003	0.000803177		510.049	-0.18831	-0.28135
980.308	0.00161523	994.997	0.000802587		510.061	-0.19633	-0.26932
980.285	0.00161523	994.992	0.000791996		510.073	-0.20785	-0.24992
980.261	0.00161523	994.986	0.000771406		510.085	-0.22189	-0.22085
980.238	0.00161523	994.98	0.000750815		510.097	-0.23707	-0.1814
980.215	0.00161523	994.974	0.000730225		510.109	-0.25106	-0.13407
980.192	0.00161523	994.968	0.000699634		510.121	-0.26251	-0.08246
980.169	0.00161523	994.962	0.000659043		510.133	-0.26957	-0.0322
980.146	0.00161523	994.956	0.000628453		510.145	-0.2717	0.00999
980.122	0.00161523	994.95	0.000587862		510.157	-0.26782	0.03935
980.099	0.00160976	994.944	0.000547272		510.169	-0.25804	0.0518
980.076	0.00160976	994.938	0.000506681		510.181	-0.2428	0.04595
980.053	0.00160976	994.932	0.00046609		510.193	-0.22254	0.02282
980.03	0.00160429	994.926	0.0004155		510.205	-0.19804	-0.01387
980.007	0.00160429	994.92	0.000374909		510.217	-0.1708	-0.05996
979.984	0.00159883	994.914	0.000334319		510.229	-0.14215	-0.10997
979.96	0.00159883	994.908	0.000283728		510.242	-0.11313	-0.16032
979.937	0.00159336	994.902	0.000243138		510.254	-0.08593	-0.20794
979.914	0.00159336	994.896	0.000212547		510.266	-0.06173	-0.25136
979.891	0.00158789	994.89	0.000171956		510.278	-0.04226	-0.29051
979.868	0.00158242	994.884	0.000141366		510.29	-0.02861	-0.32515
979.845	0.00158242	994.878	0.000110775		510.302	-0.02159	-0.35609
979.822	0.00157696	994.872	9.01846e-05		510.314	-0.0221	-0.38256
979.798	0.00157149	994.866	6.9594e-05		510.326	-0.02969	-0.40399
979.775	0.00156602	994.86	4.90035e-05		510.338	-0.0435	-0.41831
979.752	0.00156602	994.854	3.84129e-05		510.35	-0.06215	-0.42354
979.729	0.00156056	994.848	2.78223e-05		510.362	-0.08386	-0.41806
979.706	0.00155509	994.842	2.72317e-05		510.374	-0.1069	-0.40115
979.683	0.00155509	994.836	3.66411e-05		510.386	-0.12857	-0.37336
979.66	0.00154962	994.83	4.60505e-05		510.398	-0.14788	-0.33746
979.636	0.00154962	994.824	5.546e-05		510.41	-0.16315	-0.29655
979.613	0.00154416	994.819	7.48694e-05		510.422	-0.17366	-0.25526
979.59	0.00154416	994.813	9.42788e-05		510.434	-0.17984	-0.21764
979.567	0.00154416	994.807	0.000123688		510.446	-0.18192	-0.1874
979.544	0.00153869	994.801	0.000153098		510.458	-0.18137	-0.16684
979.521	0.00153869	994.795	0.000192507		510.471	-0.17942	-0.15683
979.498	0.00153869	994.789	0.000221916		510.483	-0.17736	-0.1575
979.475	0.00153869	994.783	0.000261326		510.495	-0.17604	-0.16641
979.451	0.00153869	994.777	0.000300735		510.507	-0.176	-0.18169
979.428	0.00153869	994.771	0.000340145		510.519	-0.17741	-0.2009
979.405	0.00153869	994.765	0.000389554		510.531	-0.17934	-0.22065
979.382	0.00153869	994.759	0.000428964		510.543	-0.18128	-0.23873
979.359	0.00154416	994.753	0.000468373		510.555	-0.18176	-0.25314
979.336	0.00154416	994.747	0.000517782		510.567	-0.17977	-0.26308
979.313	0.00154416	994.741	0.000557192		510.579	-0.17464	-0.26763
979.29	0.00154416	994.735	0.000586601		510.591	-0.16575	-0.26679
979.266	0.00154962	994.729	0.000626011		510.603	-0.15354	-0.26089
979.243	0.00154962	994.723	0.00065542		510.615	-0.1387	-0.25031
979.22	0.00155509	994.717	0.000684829		510.627	-0.12202	-0.23642
979.197	0.00155509	994.711	0.000704239		510.639	-0.10578	-0.21927
979.174	0.00155509	994.705	0.000723648		510.651	-0.0905	-0.20032
979.151	0.00156056	994.699	0.000743058		510.663	-0.07828	-0.1797
979.128	0.00156056	994.693	0.000752467		510.675	-0.06942	-0.15799
979.105	0.00156056	994.687	0.000761877		510.687	-0.06422	-0.13481
979.082	0.00156602	994.681	0.000761286		510.7	-0.06268	-0.1096
979.058	0.00156602	994.675	0.000750695		510.712	-0.06461	-0.08191
979.035	0.00156602	994.669	0.000750105		510.724	-0.06869	-0.05093
979.012	0.00156602	994.663	0.000729514		510.736	-0.07403	-0.01629
978.989	0.00156602	994.658	0.000708924		510.748	-0.07983	0.02151
978.966	0.00157149	994.652	0.000688333		510.76	-0.0854	0.06173
978.943	0.00157149	994.646	0.000657742		510.772	-0.09027	0.10247
978.92	0.00157149	994.64	0.000627152		510.784	-0.09473	0.1404
978.897	0.00156602	994.634	0.000596561		510.796	-0.09919	0.17235
978.874	0.00156602	994.628	0.000555971		510.808	-0.10404	0.19491
978.85	0.00156602	994.622	0.00051538		510.82	-0.11002	0.20534
978.827	0.00156602	994.616	0.00047479		510.832	-0.11748	0.20161
978.804	0.00156602	994.61	0.000434199		510.844	-0.12696	0.18315
978.781	0.00156056	994.604	0.000383608		510.856	-0.13739	0.15134
978.758	0.00156056	994.598	0.000343018		510.868	-0.14922	0.10865
978.735	0.00156056	994.592	0.000302427		510.88	-0.16123	0.05927
978.712	0.00155509	994.586	0.000251837		510.892	-0.17289	0.00704
978.689	0.00155509	994.58	0.000211246		510.904	-0.18347	-0.04317
978.666	0.00155509	994.574	0.000180655		510.917	-0.19267	-0.0887
978.643	0.00155509	994.568	0.000140065		510.929	-0.20053	-0.12715
978.62	0.00154962	994.562	0.000109474		510.941	-0.20737	-0.15798
978.596	0.00154962	994.556	7.88837e-05		510.953	-0.21385	-0.18227
978.573	0.00154962	994.55	4.82931e-05		510.965	-0.22039	-0.20228
978.55	0.00154962	994.544	2.77026e-05		510.977	-0.22747	-0.22064
978.527	0.00154962	994.538	7.11197e-06		510.989	-0.23547	-0.24111
978.504	0.00154962	994.532	-3.47861e-06		511.001	-0.24386	-0.26582
978.481	0.00154962	994.526	-1.40692e-05		511.013	-0.25226	-0.29693
978.458	0.00154962	994.52	-1.46598e-05		511.025	-0.25971	-0.33354
978.435	0.00154962	994.514	-1.52504e-05		511.037	-0.26542	-0.37404
978.412	0.00154962	994.508	-5.84095e-06		511.049	-0.26854	-0.41507
978.389	0.00154962	994.503	3.56847e-06		511.061	-0.26894	-0.45262
978.366	0.00155509	994.497	2.29779e-05		511.073	-0.26649	-0.48176
978.343	0.00155509	994.491	4.23873e-05		511.085	-0.26165	-0.49948
978.32	0.00156056	994.485	7.17967e-05		511.097	-0.25547	-0.50278
978.296	0.00156056	994.479	0.000101206		511.109	-0.24915	-0.49139
978.273	0.00156602	994.473	0.000130616		511.121	-0.24412	-0.46645
978.25	0.00156602	994.467	0.000170025		511.133	-0.24066	-0.43069
978.227	0.00157149	994.461	0.000209434		511.146	-0.24053	-0.38815
978.204	0.00157149	994.455	0.000248844		511.158	-0.24334	-0.34317
978.181	0.00157696	994.449	0.000288253		511.17	-0.24888	-0.30014
978.158	0.00158242	994.443	0.000327663		511.182	-0.25647	-0.26218
978.135	0.00158242	994.437	0.000377072		511.194	-0.26512	-0.23205
978.112	0.00158789	994.431	0.000416481		511.206	-0.27337	-0.21003
978.089	0.00158789	994.425	0.000455891		511.218	-0.28014	-0.19588
978.066	0.00159336	994.419	0.0004953		511.23	-0.28428	-0.18839
978.043	0.00159883	994.413	0.00053471		511.242	-0.28489	-0.18569
978.02	0.00159883	994.407	0.000574119		511.254	-0.28202	-0.18588
977.997	0.00160429	994.401	0.000603529		511.266	-0.27566	-0.18795
977.974	0.00160429	994.395	0.000642938		511.278	-0.267	-0.1906
977.951	0.00160976	994.389	0.000662347		511.29	-0.25716	-0.19326
977.927	0.00160976	994.383	0.000681757		511.302	-0.24776	-0.19442
977.904	0.00160976	994.377	0.000701166		511.314	-0.24006	-0.1937
977.881	0.00161523	994.371	0.000720576		511.326	-0.2354	-0.18988
977.858	0.00161523	994.365	0.000719985		511.338	-0.23441	-0.18163
977.835	0.00161523	994.359	0.000729394		511.35	-0.23702	-0.16792
977.812	0.00161523	994.354	0.000728804		511.362	-0.2423	-0.14831
977.789	0.00161523	994.348	0.000718213		511.375	-0.24924	-0.12293
977.766	0.00161523	994.342	0.000707623		511.387	-0.2563	-0.09205
977.743	0.00161523	994.336	0.000687032		511.399	-0.26097	-0.05791
977.72	0.00161523	994.33	0.000666442		511.411	-0.2619	-0.02218
977.697	0.00161523	994.324	0.000635851		511.423	-0.25746	0.01319
977.674	0.00160976	994.318	0.00060526		511.435	-0.2473	0.04595
977.651	0.00160976	994.312	0.00057467		511.447	-0.231	0.07496
977.628	0.00160976	994.306	0.000544079		511.459	-0.20915	0.09916
977.605	0.00160429	994.3	0.000503489		511.471	-0.18295	0.11786
977.582	0.00160429	994.294	0.000462898		511.483	-0.1541	0.13087
977.559	0.00159883	994.288	0.000412307		511.495	-0.12428	0.13816
977.536	0.00159883	994.282	0.000371717		511.507	-0.09535	0.13956
977.513	0.00159336	994.276	0.000331126		511.519	-0.06929	0.1342
977.49	0.00158789	994.27	0.000280536		511.531	-0.04762	0.1215
977.467	0.00158789	994.264	0.000239945		511.543	-0.03175	0.10118
977.444	0.00158242	994.258	0.000199355		511.555	-0.02242	0.07276
977.421	0.00158242	994.252	0.000158764		511.567	-0.02057	0.0368
977.398	0.00157696	994.246	0.000118173		511.579	-0.02583	-0.00599
977.375	0.00157149	994.24	7.75828e-05		511.591	-0.03731	-0.05311
977.351	0.00157149	994.234	4.69922e-05		511.604	-0.054	-0.10221
977.328	0.00156602	994.228	2.64017e-05		511.616	-0.07378	-0.15054
977.305	0.00156602	994.222	-4.18893e-06		511.628	-0.09461	-0.19457
977.282	0.00156056	994.217	-2.47795e-05		511.64	-0.11451	-0.23187
977.259	0.00156056	994.211	-3.53701e-05		511.652	-0.13139	-0.25973
977.236	0.00155509	994.205	-4.59607e-05		511.664	-0.14402	-0.27679
977.213	0.00155509	994.199	-5.65513e-05		511.676	-0.15211	-0.28256
977.19	0.00155509	994.193	-5.71418e-05		511.688	-0.15523	-0.27714
977.167	0.00154962	994.187	-4.77324e-05		511.7	-0.15454	-0.26183
977.144	0.00154962	994.181	-3.8323e-05		511.712	-0.15098	-0.23869
977.121	0.00154962	994.175	-1.89136e-05		511.724	-0.14573	-0.2103
977.098	0.00154962	994.169	4.95823e-07		511.736	-0.14073	-0.17995
977.075	0.00154962	994.163	1.99052e-05		511.748	-0.13651	-0.14985
977.052	0.00154962	994.157	4.93147e-05		511.76	-0.13388	-0.12189
977.029	0.00154962	994.151	7.87241e-05		511.772	-0.1325	-0.09716
977.006	0.00154962	994.145	0.000118133		511.784	-0.13274	-0.07551
976.983	0.00154962	994.139	0.000147543		511.796	-0.13331	-0.05623
976.96	0.00154962	994.133	0.000196952		511.808	-0.13375	-0.03843
976.937	0.00154962	994.127	0.000236362		511.821	-0.1329	-0.02118
976.914	0.00154962	994.121	0.000275771		511.833	-0.13064	-0.00438
976.891	0.00155509	994.115	0.000315181		511.845	-0.12634	0.0102
976.868	0.00155509	994.109	0.00036459		511.857	-0.12059	0.02098
976.845	0.00155509	994.103	0.000403999		511.869	-0.11382	0.02478
976.822	0.00155509	994.097	0.000443409		511.881	-0.10662	0.01849
976.799	0.00155509	994.091	0.000482818		511.893	-0.09938	-0.0001212
976.776	0.00155509	994.085	0.000522228		511.905	-0.09357	-0.03199
976.753	0.00156056	994.08	0.000561637		511.917	-0.08926	-0.07638
976.73	0.00156056	994.074	0.000591046		511.929	-0.08657	-0.1313
976.707	0.00156056	994.068	0.000620456		511.941	-0.0861	-0.19177
976.684	0.00156056	994.062	0.000639865		511.953	-0.08739	-0.2534
976.661	0.00156056	994.056	0.000659275		511.965	-0.09012	-0.31109
976.638	0.00156056	994.05	0.000678684		511.977	-0.09436	-0.36025
976.615	0.00156056	994.044	0.000688094		511.989	-0.09913	-0.39778
976.592	0.00156056	994.038	0.000697503		512.001	-0.10489	-0.42115
976.569	0.00156056	994.032	0.000696912		512.013	-0.11065	-0.43014
976.546	0.00156056	994.026	0.000686322		512.025	-0.11683	-0.42424
976.523	0.00155509	994.02	0.000675731		512.037	-0.12352	-0.40467
976.5	0.00155509	994.014	0.000665141		512.05	-0.13058	-0.37281
976.477	0.00155509	994.008	0.00064455		512.062	-0.13839	-0.33043
976.454	0.00155509	994.002	0.000623959		512.074	-0.14672	-0.27906
976.431	0.00154962	993.996	0.000593369		512.086	-0.15564	-0.22143
976.408	0.00154962	993.99	0.000562778		512.098	-0.165	-0.16082
976.385	0.00154962	993.984	0.000522188		512.11	-0.17449	-0.10054
976.362	0.00154416	993.978	0.000491597		512.122	-0.18335	-0.04501
976.339	0.00154416	993.972	0.000451007		512.134	-0.19128	0.00164
976.316	0.00154416	993.966	0.000400416		512.146	-0.19744	0.03536
976.293	0.00153869	993.96	0.000359825		512.158	-0.20117	0.05327
976.27	0.00153869	993.954	0.000319235		512.17	-0.20167	0.05481
976.247	0.00153869	993.949	0.000268644		512.182	-0.19875	0.04102
976.224	0.00153322	993.943	0.000228054		512.194	-0.19237	0.01461
976.202	0.00153322	993.937	0.000187463		512.206	-0.1827	-0.01934
976.179	0.00153322	993.931	0.000146873		512.218	-0.17072	-0.05511
976.156	0.00153322	993.925	0.000106282		512.23	-0.15712	-0.08757
976.133	0.00153322	993.919	6.56913e-05		512.242	-0.14348	-0.11216
976.11	0.00152775	993.913	3.51008e-05		512.254	-0.1307	-0.12608
976.087	0.00152775	993.907	4.51017e-06		512.266	-0.12032	-0.12868
976.064	0.00152775	993.901	-1.60804e-05		512.279	-0.11303	-0.12155
976.041	0.00152775	993.895	-3.6671e-05		512.291	-0.10938	-0.10689
976.018	0.00152775	993.889	-5.72616e-05		512.303	-0.10936	-0.08889
975.995	0.00152775	993.883	-6.78522e-05		512.315	-0.11317	-0.07096
975.972	0.00152775	993.877	-7.84427e-05		512.327	-0.11989	-0.05642
975.949	0.00152775	993.871	-7.90333e-05		512.339	-0.12937	-0.04756
975.926	0.00153322	993.865	-6.96239e-05		512.351	-0.14084	-0.04572
975.903	0.00153322	993.859	-6.02145e-05		512.363	-0.15429	-0.05041
975.88	0.00153322	993.853	-5.08051e-05		512.375	-0.16895	-0.0606
975.857	0.00153322	993.847	-3.13957e-05		512.387	-0.18501	-0.07455
975.834	0.00153322	993.841	-1.19862e-05		512.399	-0.20205	-0.09034
975.811	0.00153869	993.835	1.74232e-05		512.411	-0.21948	-0.10602
975.788	0.00153869	993.829	4.68326e-05		512.423	-0.23695	-0.12075
975.765	0.00154416	993.824	8.6242e-05		512.435	-0.25328	-0.13249
975.742	0.00154416	993.818	0.000115651		512.447	-0.26727	-0.1415
975.719	0.00154962	993.812	0.000155061		512.459	-0.27787	-0.14766
975.696	0.00154962	993.806	0.00020447		512.471	-0.28389	-0.15101
975.673	0.00155509	993.8	0.00024388		512.483	-0.28448	-0.15248
975.651	0.00156056	993.794	0.000283289		512.495	-0.27995	-0.15265
975.628	0.00156056	993.788	0.000332699		512.508	-0.27027	-0.152
975.605	0.00156602	993.782	0.000372108		512.52	-0.25623	-0.1522
975.582	0.00157149	993.776	0.000411517		512.532	-0.23921	-0.15385
975.559	0.00157696	993.77	0.000460927		512.544	-0.22023	-0.15834
975.536	0.00158242	993.764	0.000500336		512.556	-0.2012	-0.1669
975.513	0.00158789	993.758	0.000529746		512.568	-0.18253	-0.18055
975.49	0.00159336	993.752	0.000569155		512.58	-0.16548	-0.19983
975.467	0.00159883	993.746	0.000598564		512.592	-0.15036	-0.22476
975.444	0.00160429	993.74	0.000617974		512.604	-0.13786	-0.25486
975.421	0.00160976	993.734	0.000647383		512.616	-0.12761	-0.28791
975.398	0.00161523	993.728	0.000656793		512.628	-0.1199	-0.32241
975.375	0.00161523	993.722	0.000676202		512.64	-0.11485	-0.35469
975.352	0.00162069	993.716	0.000675612		512.652	-0.113	-0.3827
975.329	0.00162616	993.71	0.000685021		512.664	-0.11389	-0.40283
975.306	0.00162616	993.704	0.00067443		512.676	-0.1179	-0.4135
975.284	0.00163163	993.699	0.00067384		512.688	-0.12476	-0.41343
975.261	0.00163163	993.693	0.000653249		512.7	-0.13436	-0.40228
975.238	0.00163709	993.687	0.000642659		512.712	-0.14584	-0.3811
975.215	0.00163709	993.681	0.000622068		512.725	-0.15855	-0.35186
975.192	0.00163709	993.675	0.000591477		512.737	-0.17103	-0.31662
975.169	0.00163709	993.669	0.000560887		512.749	-0.18208	-0.27841
975.146	0.00163709	993.663	0.000520296		512.761	-0.19032	-0.23917
975.123	0.00163709	993.657	0.000489706		512.773	-0.19468	-0.20063
975.1	0.00163709	993.651	0.000449115		512.785	-0.19403	-0.16442
975.077	0.00163709	993.645	0.000408525		512.797	-0.18838	-0.13075
975.054	0.00163709	993.639	0.000357934		512.809	-0.17745	-0.09981
975.031	0.00163709	993.633	0.000317343		512.821	-0.16201	-0.07212
975.008	0.00163163	993.627	0.000266753		512.833	-0.14288	-0.04781
974.986	0.00163163	993.621	0.000226162		512.845	-0.12107	-0.02804
974.963	0.00163163	993.615	0.000185572		512.857	-0.09817	-0.01407
974.94	0.00162616	993.609	0.000134981		512.869	-0.07535	-0.00734
974.917	0.00162616	993.603	9.43904e-05		512.881	-0.05345	-0.00928
974.894	0.00162069	993.597	5.37999e-05		512.893	-0.03393	-0.02065
974.871	0.00162069	993.591	2.32093e-05		512.905	-0.01724	-0.04137
974.848	0.00162069	993.585	-7.38131e-06		512.917	-0.0042	-0.07001
974.825	0.00161523	993.58	-3.79719e-05		512.929	0.00464	-0.10434
974.802	0.00161523	993.574	-6.85625e-05		512.941	0.00917	-0.14099
974.779	0.00161523	993.568	-7.91531e-05		512.954	0.0088	-0.1775
974.756	0.00160976	993.562	-9.97436e-05		512.966	0.00346	-0.21097
974.734	0.00160976	993.556	-0.000110334		512.978	-0.00685	-0.23892
974.711	0.00160976	993.55	-0.000110925		512.99	-0.02248	-0.26174
974.688	0.00160976	993.544	-0.000111515		513.002	-0.0428	-0.27883
974.665	0.00160429	993.538	-0.000112106		513.014	-0.06752	-0.2919
974.642	0.00160429	993.532	-0.000102697		513.026	-0.09567	-0.30206
974.619	0.00160429	993.526	-8.32871e-05		513.038	-0.12623	-0.31091
974.596	0.00160429	993.52	-6.38777e-05		513.05	-0.15817	-0.31928
974.573	0.00160429	993.514	-4.44683e-05		513.062	-0.18957	-0.32782
974.55	0.00160429	993.508	-1.50589e-05		513.074	-0.21942	-0.33586
974.527	0.00160429	993.502	1.43505e-05		513.086	-0.24561	-0.34266
974.505	0.00160429	993.496	5.37599e-05		513.098	-0.26754	-0.34674
974.482	0.00160429	993.49	8.31694e-05		513.11	-0.28354	-0.34711
974.459	0.00160429	993.484	0.000122579		513.122	-0.2935	-0.34256
974.436	0.00160429	993.478	0.000171988		513.134	-0.29678	-0.33246
974.413	0.00160429	993.472	0.000211398		513.146	-0.29428	-0.3172
974.39	0.00160429	993.466	0.000250807		513.158	-0.2867	-0.29713
974.367	0.00160429	993.461	0.000300216		513.17	-0.27563	-0.27315
974.344	0.00160976	993.455	0.000339626		513.183	-0.26238	-0.24608
974.321	0.00160976	993.449	0.000379035		513.195	-0.249	-0.21662
974.299	0.00160976	993.443	0.000418445		513.207	-0.23657	-0.18568
974.276	0.00160976	993.437	0.000457854		513.219	-0.22656	-0.15372
974.253	0.00161523	993.431	0.000487264		513.231	-0.21969	-0.12151
974.23	0.00161523	993.425	0.000516673		513.243	-0.21583	-0.09005
974.207	0.00161523	993.419	0.000546082		513.255	-0.21541	-0.0612
974.184	0.00161523	993.413	0.000575492		513.267	-0.2178	-0.03656
974.161	0.00162069	993.407	0.000584901		513.279	-0.22214	-0.01819
974.138	0.00162069	993.401	0.000604311		513.291	-0.2286	-0.00821
974.116	0.00162069	993.395	0.00061372		513.303	-0.23613	-0.0081
974.093	0.00162069	993.389	0.000613129		513.315	-0.24448	-0.01845
974.07	0.00162069	993.383	0.000612539		513.327	-0.25264	-0.03856
974.047	0.00162069	993.377	0.000611948		513.339	-0.26019	-0.06664
974.024	0.00162069	993.371	0.000601358		513.351	-0.26591	-0.10028
974.001	0.00162069	993.365	0.000580767		513.363	-0.2688	-0.13615
973.978	0.00162069	993.359	0.000560177		513.375	-0.26755	-0.17105
973.955	0.00162069	993.354	0.000539586		513.387	-0.26141	-0.20189
973.933	0.00162069	993.348	0.000508995		513.399	-0.24898	-0.22679
973.91	0.00162069	993.342	0.000478405		513.412	-0.2308	-0.24428
973.887	0.00161523	993.336	0.000447814		513.424	-0.20716	-0.25405
973.864	0.00161523	993.33	0.000407224		513.436	-0.17943	-0.25566
973.841	0.00161523	993.324	0.000366633		513.448	-0.14974	-0.25023
973.818	0.00160976	993.318	0.000326042		513.46	-0.12092	-0.23842
973.795	0.00160976	993.312	0.000275452		513.472	-0.09544	-0.2208
973.773	0.00160976	993.306	0.000234861		513.484	-0.07593	-0.19829
973.75	0.00160429	993.3	0.000194271		513.496	-0.06427	-0.17149
973.727	0.00160429	993.294	0.00014368		513.508	-0.06138	-0.14168
973.704	0.00159883	993.288	0.00010309		513.52	-0.06696	-0.10998
973.681	0.00159883	993.282	6.2499e-05		513.532	-0.08047	-0.07807
973.658	0.00159336	993.276	2.19084e-05		513.544	-0.09948	-0.0486
973.635	0.00159336	993.27	-8.68221e-06		513.556	-0.12188	-0.02423
973.613	0.00159336	993.264	-3.92728e-05		513.568	-0.14415	-0.00704
973.59	0.00158789	993.258	-6.98634e-05		513.58	-0.16397	0.000418
973.567	0.00158789	993.252	-0.000100454		513.592	-0.17906	-0.00239
973.544	0.00158789	993.246	-0.000121045		513.604	-0.18724	-0.01612
973.521	0.00158789	993.241	-0.000131635		513.616	-0.18782	-0.03873
973.498	0.00158789	993.235	-0.000142226		513.629	-0.18074	-0.0683
973.475	0.00158789	993.229	-0.000142816		513.641	-0.16645	-0.10169
973.453	0.00158242	993.223	-0.000143407		513.653	-0.14673	-0.13534
973.43	0.00158789	993.217	-0.000143997		513.665	-0.12294	-0.16602
973.407	0.00158789	993.211	-0.000134588		513.677	-0.09757	-0.19194
973.384	0.00158789	993.205	-0.000115179		513.689	-0.07329	-0.21253
973.361	0.00158789	993.199	-9.57692e-05		513.701	-0.05111	-0.22762
973.338	0.00158789	993.193	-7.63598e-05		513.713	-0.03308	-0.23937
973.316	0.00159336	993.187	-4.69504e-05		513.725	-0.01996	-0.24977
973.293	0.00159336	993.181	-1.7541e-05		513.737	-0.01171	-0.2616
973.27	0.00159336	993.175	2.18685e-05		513.749	-0.0077	-0.27729
973.247	0.00159883	993.169	6.12779e-05		513.761	-0.00766	-0.29821
973.224	0.00159883	993.163	0.000100687		513.773	-0.01031	-0.32493
973.201	0.00160429	993.157	0.000140097		513.785	-0.01464	-0.35584
973.179	0.00160429	993.151	0.000189506		513.797	-0.02051	-0.38872
973.156	0.00160976	993.145	0.000238916		513.809	-0.02752	-0.42025
973.133	0.00161523	993.139	0.000278325		513.821	-0.03625	-0.44631
973.11	0.00161523	993.134	0.000327734		513.833	-0.04707	-0.46352
973.087	0.00162069	993.128	0.000367144		513.845	-0.06063	-0.46844
973.064	0.00162616	993.122	0.000416553		513.858	-0.07736	-0.45998
973.042	0.00163163	993.116	0.000455963		513.87	-0.09765	-0.43774
973.019	0.00163163	993.11	0.000495372		513.882	-0.12042	-0.40323
972.996	0.00163709	993.104	0.000524781		513.894	-0.14502	-0.35971
972.973	0.00164256	993.098	0.000554191		513.906	-0.16956	-0.31132
972.95	0.00164803	993.092	0.0005836		513.918	-0.19211	-0.26267
972.928	0.00164803	993.086	0.00061301		513.93	-0.21062	-0.21812
972.905	0.0016535	993.08	0.000632419		513.942	-0.22314	-0.18202
972.882	0.00165896	993.074	0.000641829		513.954	-0.22858	-0.15668
972.859	0.00165896	993.068	0.000651238		513.966	-0.22661	-0.14326
972.836	0.00166443	993.062	0.000650647		513.978	-0.21754	-0.14091
972.813	0.0016699	993.056	0.000650057		513.99	-0.20328	-0.14787
972.791	0.0016699	993.05	0.000649466		514.002	-0.18561	-0.16114
972.768	0.00167536	993.044	0.000638876		514.014	-0.16785	-0.1776
972.745	0.00167536	993.038	0.000618285		514.026	-0.15236	-0.19393
972.722	0.00168083	993.032	0.000597694		514.038	-0.14213	-0.20857
972.699	0.00168083	993.027	0.000577104		514.05	-0.13876	-0.21967
972.677	0.0016863	993.021	0.000546513		514.062	-0.14292	-0.2266
972.654	0.0016863	993.015	0.000515923		514.074	-0.15437	-0.22985
972.631	0.0016863	993.009	0.000475332		514.087	-0.17182	-0.23011
972.608	0.00169176	993.003	0.000434742		514.099	-0.1928	-0.22844
972.585	0.00169176	992.997	0.000394151		514.111	-0.21498	-0.22599
972.563	0.00169176	992.991	0.00035356		514.123	-0.23528	-0.22306
972.54	0.00169176	992.985	0.00031297		514.135	-0.25151	-0.21975
972.517	0.00169176	992.979	0.000272379		514.147	-0.26221	-0.21581
972.494	0.00169176	992.973	0.000221789		514.159	-0.2662	-0.21025
972.471	0.00169176	992.967	0.000181198		514.171	-0.26402	-0.20195
972.449	0.00169176	992.961	0.000140607		514.183	-0.25609	-0.1904
972.426	0.00169176	992.955	0.000100017		514.195	-0.24415	-0.17504
972.403	0.00169176	992.949	6.94263e-05		514.207	-0.22977	-0.15651
972.38	0.00169176	992.943	3.88357e-05		514.219	-0.21498	-0.1351
972.357	0.00169176	992.937	8.24514e-06		514.231	-0.2005	-0.11225
972.335	0.00169176	992.931	-2.23454e-05		514.243	-0.18795	-0.08979
972.312	0.0016863	992.926	-4.2936e-05		514.255	-0.17742	-0.06892
972.289	0.0016863	992.92	-5.35266e-05		514.267	-0.1686	-0.05153
972.266	0.0016863	992.914	-6.41172e-05		514.279	-0.16123	-0.03792
972.243	0.0016863	992.908	-7.47078e-05		514.291	-0.15406	-0.02866
972.221	0.0016863	992.902	-7.52984e-05		514.303	-0.14621	-0.0236
972.198	0.0016863	992.896	-7.58889e-05		514.316	-0.13695	-0.02192
972.175	0.0016863	992.89	-6.64795e-05		514.328	-0.12516	-0.02314
972.152	0.0016863	992.884	-4.70701e-05		514.34	-0.11102	-0.02616
972.13	0.0016863	992.878	-2.76607e-05		514.352	-0.09436	-0.03064
972.107	0.0016863	992.872	-8.25127e-06		514.364	-0.07642	-0.03644
972.084	0.00169176	992.866	2.11581e-05		514.376	-0.05843	-0.04358
972.061	0.00169176	992.86	5.05676e-05		514.388	-0.04162	-0.05239
972.038	0.00169176	992.854	8.9977e-05		514.4	-0.0282	-0.06238
972.016	0.00169176	992.848	0.000129386		514.412	-0.01947	-0.07404
971.993	0.00169176	992.842	0.000168796		514.424	-0.0173	-0.08631
971.97	0.00169723	992.836	0.000208205		514.436	-0.02209	-0.09953
971.947	0.00169723	992.83	0.000257615		514.448	-0.03389	-0.11227
971.925	0.00169723	992.825	0.000307024		514.46	-0.05184	-0.1244
971.902	0.00169723	992.819	0.000346433		514.472	-0.07465	-0.13611
971.879	0.0017027	992.813	0.000395843		514.484	-0.10049	-0.1469
971.856	0.0017027	992.807	0.000445252		514.496	-0.12735	-0.15814
971.833	0.0017027	992.801	0.000484662		514.508	-0.15325	-0.16953
971.811	0.0017027	992.795	0.000534071		514.52	-0.17667	-0.18188
971.788	0.0017027	992.789	0.000573481		514.533	-0.19605	-0.1953
971.765	0.00170817	992.783	0.00061289		514.545	-0.21118	-0.20871
971.742	0.00170817	992.777	0.000642299		514.557	-0.22168	-0.22106
971.72	0.00170817	992.771	0.000671709		514.569	-0.22753	-0.23118
971.697	0.00170817	992.765	0.000701118		514.581	-0.22927	-0.23726
971.674	0.00170817	992.759	0.000720528		514.593	-0.22701	-0.23811
971.651	0.00170817	992.753	0.000739937		514.605	-0.22109	-0.23288
971.629	0.00170817	992.747	0.000749346		514.617	-0.21163	-0.22215
971.606	0.00170817	992.741	0.000758756		514.629	-0.19874	-0.20641
971.583	0.00170817	992.735	0.000758165		514.641	-0.18265	-0.18768
971.56	0.00170817	992.729	0.000757575		514.653	-0.16389	-0.16782
971.538	0.00170817	992.724	0.000746984		514.665	-0.14356	-0.14946
971.515	0.00170817	992.718	0.000736394		514.677	-0.12249	-0.13469
971.492	0.0017027	992.712	0.000715803		514.689	-0.10277	-0.12486
971.469	0.0017027	992.706	0.000685212		514.701	-0.08582	-0.12067
971.447	0.0017027	992.7	0.000664622		514.713	-0.07327	-0.12228
971.424	0.0017027	992.694	0.000624031		514.725	-0.06565	-0.12873
971.401	0.00169723	992.688	0.000593441		514.737	-0.06374	-0.13912
971.378	0.00169723	992.682	0.00055285		514.749	-0.06698	-0.15178
971.356	0.00169176	992.676	0.000512259		514.762	-0.074	-0.16482
971.333	0.00169176	992.67	0.000471669		514.774	-0.08327	-0.17625
971.31	0.0016863	992.664	0.000421078		514.786	-0.09312	-0.18463
971.287	0.0016863	992.658	0.000380488		514.798	-0.10122	-0.18827
971.265	0.00168083	992.652	0.000329897		514.81	-0.10647	-0.18515
971.242	0.00168083	992.646	0.000289307		514.822	-0.10782	-0.17514
971.219	0.00167536	992.64	0.000238716		514.834	-0.10514	-0.15773
971.196	0.00167536	992.634	0.000198125		514.846	-0.09894	-0.13345
971.174	0.0016699	992.629	0.000157535		514.858	-0.09083	-0.10441
971.151	0.00166443	992.623	0.000116944		514.87	-0.08194	-0.07291
971.128	0.00166443	992.617	8.63537e-05		514.882	-0.07398	-0.04253
971.105	0.00165896	992.611	5.57631e-05		514.894	-0.06819	-0.01654
971.083	0.00165896	992.605	2.51725e-05		514.906	-0.06552	0.00215
971.06	0.0016535	992.599	4.58191e-06		514.918	-0.06607	0.0112
971.037	0.0016535	992.593	-1.60087e-05		514.93	-0.06936	0.00993
971.015	0.00164803	992.587	-2.65993e-05		514.942	-0.07475	-0.0007488
970.992	0.00164803	992.581	-2.71898e-05		514.954	-0.08139	-0.01914
970.969	0.00164803	992.575	-3.77804e-05		514.966	-0.08744	-0.04211
970.946	0.00164803	992.569	-2.8371e-05		514.978	-0.09225	-0.06642
970.924	0.00164256	992.563	-2.89616e-05		514.991	-0.09562	-0.0896
970.901	0.00164256	992.557	-9.55217e-06		515.003	-0.0965	-0.10943
970.878	0.00164256	992.551	9.85725e-06		515.015	-0.09551	-0.12545
970.855	0.00164256	992.545	2.92667e-05		515.027	-0.09322	-0.13811
970.833	0.00164256	992.539	5.86761e-05		515.039	-0.08992	-0.14869
970.81	0.00164256	992.534	8.80855e-05		515.051	-0.08696	-0.15909
970.787	0.00164256	992.528	0.000117495		515.063	-0.08434	-0.17102
970.765	0.00164256	992.522	0.000156904		515.075	-0.08277	-0.18562
970.742	0.00164803	992.516	0.000196314		515.087	-0.0827	-0.2032
970.719	0.00164803	992.51	0.000235723		515.099	-0.0836	-0.22363
970.696	0.00164803	992.504	0.000285133		515.111	-0.08563	-0.24563
970.674	0.0016535	992.498	0.000324542		515.123	-0.08838	-0.26709
970.651	0.0016535	992.492	0.000373951		515.135	-0.09124	-0.28656
970.628	0.00165896	992.486	0.000413361		515.147	-0.09441	-0.30304
970.606	0.00165896	992.48	0.00046277		515.159	-0.09721	-0.31463
970.583	0.00166443	992.474	0.00050218		515.171	-0.09966	-0.32178
970.56	0.0016699	992.468	0.000541589		515.183	-0.10229	-0.32409
970.537	0.0016699	992.462	0.000580999		515.195	-0.10442	-0.32235
970.515	0.00167536	992.456	0.000610408		515.207	-0.10685	-0.31658
970.492	0.00168083	992.45	0.000639817		515.22	-0.10917	-0.30702
970.469	0.00168083	992.445	0.000669227		515.232	-0.11204	-0.29438
970.447	0.0016863	992.439	0.000688636		515.244	-0.11496	-0.27827
970.424	0.00169176	992.433	0.000708046		515.256	-0.1184	-0.25887
970.401	0.00169176	992.427	0.000717455		515.268	-0.12255	-0.23693
970.379	0.00169723	992.421	0.000726864		515.28	-0.12688	-0.21287
970.356	0.0017027	992.415	0.000726274		515.292	-0.13171	-0.188
970.333	0.0017027	992.409	0.000725683		515.304	-0.13651	-0.16346
970.31	0.00170817	992.403	0.000715093		515.316	-0.14125	-0.14147
970.288	0.00170817	992.397	0.000704502		515.328	-0.14563	-0.12311
970.265	0.00171363	992.391	0.000683912		515.34	-0.14879	-0.10985
970.242	0.00171363	992.385	0.000663321		515.352	-0.15087	-0.10217
970.22	0.0017191	992.379	0.00064273		515.364	-0.15151	-0.09992
970.197	0.0017191	992.373	0.00060214		515.376	-0.15055	-0.10261
970.174	0.00172457	992.367	0.000571549		515.388	-0.14817	-0.10923
970.152	0.00172457	992.361	0.000530959		515.4	-0.14447	-0.11879
970.129	0.00172457	992.355	0.000490368		515.412	-0.14057	-0.13007
970.106	0.00172457	992.35	0.000449777		515.424	-0.1369	-0.14205
970.084	0.00173003	992.344	0.000409187		515.437	-0.13437	-0.15431
970.061	0.00173003	992.338	0.000358596		515.449	-0.13376	-0.16657
970.038	0.00173003	992.332	0.000308006		515.461	-0.13553	-0.17835
970.016	0.00173003	992.326	0.000267415		515.473	-0.13978	-0.18943
969.993	0.0017355	992.32	0.000216825		515.485	-0.14651	-0.19981
969.97	0.0017355	992.314	0.000176234		515.497	-0.15561	-0.20916
969.947	0.0017355	992.308	0.000135643		515.509	-0.16582	-0.21677
969.925	0.0017355	992.302	9.50528e-05		515.521	-0.1765	-0.22231
969.902	0.0017355	992.296	5.44622e-05		515.533	-0.18623	-0.22527
969.879	0.0017355	992.29	2.38716e-05		515.545	-0.19435	-0.22536
969.857	0.0017355	992.284	-6.71899e-06		515.557	-0.2004	-0.22251
969.834	0.0017355	992.278	-2.73096e-05		515.569	-0.20358	-0.21727
969.811	0.0017355	992.272	-5.79002e-05		515.581	-0.20355	-0.20973
969.789	0.0017355	992.266	-6.84907e-05		515.593	-0.20127	-0.20096
969.766	0.0017355	992.261	-7.90813e-05		515.605	-0.19677	-0.19172
969.743	0.0017355	992.255	-8.96719e-05		515.617	-0.19083	-0.18316
969.721	0.0017355	992.249	-9.02625e-05		515.629	-0.1845	-0.17553
969.698	0.0017355	992.243	-8.08531e-05		515.641	-0.17842	-0.17
969.675	0.0017355	992.237	-7.14437e-05		515.653	-0.17337	-0.16663
969.653	0.00173003	992.231	-6.20342e-05		515.666	-0.16954	-0.16552
969.63	0.00173003	992.225	-4.26248e-05		515.678	-0.16713	-0.16711
969.607	0.00173003	992.219	-1.32154e-05		515.69	-0.16575	-0.17097
969.585	0.00173003	992.213	1.6194e-05		515.702	-0.16522	-0.17664
969.562	0.00173003	992.207	4.56034e-05		515.714	-0.16468	-0.18429
969.539	0.00173003	992.201	8.50129e-05		515.726	-0.16373	-0.19305
969.517	0.00173003	992.195	0.000114422		515.738	-0.1621	-0.20305
969.494	0.00172457	992.189	0.000153832		515.75	-0.15904	-0.21351
969.471	0.00172457	992.183	0.000203241		515.762	-0.15515	-0.22444
969.449	0.00172457	992.177	0.000242651		515.774	-0.15063	-0.23492
969.426	0.00172457	992.172	0.00029206		515.786	-0.14612	-0.24454
969.403	0.00172457	992.166	0.000331469		515.798	-0.14227	-0.2519
969.381	0.00172457	992.16	0.000370879		515.81	-0.13972	-0.25612
969.358	0.00172457	992.154	0.000420288		515.822	-0.13895	-0.25613
969.336	0.00172457	992.148	0.000459698		515.834	-0.13983	-0.25081
969.313	0.00172457	992.142	0.000499107		515.846	-0.14199	-0.23997
969.29	0.00172457	992.136	0.000528516		515.858	-0.14531	-0.22385
969.268	0.00173003	992.13	0.000557926		515.87	-0.14865	-0.20348
969.245	0.00173003	992.124	0.000587335		515.882	-0.15166	-0.18035
969.222	0.00173003	992.118	0.000616745		515.895	-0.15346	-0.15717
969.2	0.00173003	992.112	0.000636154		515.907	-0.15328	-0.13645
969.177	0.00173003	992.106	0.000645564		515.919	-0.15146	-0.12008
969.154	0.00173003	992.1	0.000654973		515.931	-0.14759	-0.11009
969.132	0.00173003	992.094	0.000664382		515.943	-0.14186	-0.10699
969.109	0.0017355	992.088	0.000663792		515.955	-0.13505	-0.10999
969.086	0.0017355	992.083	0.000653201		515.967	-0.12753	-0.11824
969.064	0.0017355	992.077	0.000642611		515.979	-0.11982	-0.12937
969.041	0.0017355	992.071	0.00062202		515.991	-0.11262	-0.14085
969.019	0.0017355	992.065	0.000601429		516.003	-0.10653	-0.15147
968.996	0.0017355	992.059	0.000580839		516.015	-0.10216	-0.15887
968.973	0.0017355	992.053	0.000550248		516.027	-0.09973	-0.16274
968.951	0.0017355	992.047	0.000519658		516.039	-0.09987	-0.16292
968.928	0.00173003	992.041	0.000479067		516.051	-0.1022	-0.16017
968.905	0.00173003	992.035	0.000438477		516.063	-0.1069	-0.15557
968.883	0.00173003	992.029	0.000397886		516.075	-0.11352	-0.15012
968.86	0.00173003	992.023	0.000347295		516.087	-0.12103	-0.14486
968.837	0.00172457	992.017	0.000306705		516.099	-0.12856	-0.1404
968.815	0.00172457	992.011	0.000256114		516.111	-0.13506	-0.13679
968.792	0.0017191	992.005	0.000215524		516.124	-0.14004	-0.13427
968.77	0.0017191	992	0.000164933		516.136	-0.14242	-0.13274
968.747	0.00171363	991.994	0.000124342		516.148	-0.14258	-0.13208
968.724	0.00171363	991.988	7.37519e-05		516.16	-0.14027	-0.1326
968.702	0.00170817	991.982	3.31613e-05		516.172	-0.13628	-0.13474
968.679	0.00170817	991.976	2.5707e-06		516.184	-0.13102	-0.13883
968.657	0.0017027	991.97	-3.80199e-05		516.196	-0.12561	-0.14535
968.634	0.00169723	991.964	-6.86105e-05		516.208	-0.12067	-0.15381
968.611	0.00169176	991.958	-9.92011e-05		516.22	-0.11684	-0.164
968.589	0.00169176	991.952	-0.000119792		516.232	-0.1142	-0.17514
968.566	0.0016863	991.946	-0.000140382		516.244	-0.11274	-0.18563
968.543	0.00168083	991.94	-0.000150973		516.256	-0.11211	-0.19476
968.521	0.00167536	991.934	-0.000161563		516.268	-0.11212	-0.20139
968.498	0.00167536	991.928	-0.000162154		516.28	-0.11212	-0.20501
968.476	0.0016699	991.922	-0.000162745		516.292	-0.11218	-0.20613
968.453	0.00166443	991.917	-0.000153335		516.304	-0.11166	-0.20516
968.43	0.00166443	991.911	-0.000143926		516.316	-0.11111	-0.20317
968.408	0.00165896	991.905	-0.000124516		516.328	-0.11071	-0.20141
968.385	0.00165896	991.899	-0.000105107		516.341	-0.11074	-0.20119
968.363	0.0016535	991.893	-7.56975e-05		516.353	-0.11186	-0.20251
968.34	0.0016535	991.887	-4.6288e-05		516.365	-0.11397	-0.20538
968.317	0.0016535	991.881	-6.87863e-06		516.377	-0.1179	-0.20953
968.295	0.00164803	991.875	2.25308e-05		516.389	-0.12307	-0.21353
968.272	0.00164803	991.869	7.19402e-05		516.401	-0.12954	-0.21574
968.25	0.00164803	991.863	0.00011135		516.413	-0.13676	-0.2149
968.227	0.00164803	991.857	0.000150759		516.425	-0.14409	-0.21024
968.204	0.00164803	991.851	0.000200168		516.437	-0.1507	-0.20134
968.182	0.00164803	991.845	0.000239578		516.449	-0.15629	-0.18875
968.159	0.00164803	991.839	0.000288987		516.461	-0.16017	-0.17344
968.137	0.0016535	991.833	0.000338397		516.473	-0.16133	-0.15673
968.114	0.0016535	991.828	0.000377806		516.485	-0.16021	-0.14137
968.091	0.0016535	991.822	0.000417216		516.497	-0.15628	-0.12877
968.069	0.00165896	991.816	0.000456625		516.509	-0.15048	-0.12073
968.046	0.00165896	991.81	0.000496034		516.521	-0.14313	-0.11826
968.024	0.00166443	991.804	0.000525444		516.533	-0.13515	-0.12201
968.001	0.00166443	991.798	0.000554853		516.545	-0.12731	-0.13146
967.978	0.0016699	991.792	0.000584263		516.557	-0.12105	-0.14574
967.956	0.0016699	991.786	0.000603672		516.57	-0.11668	-0.16332
967.933	0.00167536	991.78	0.000613081		516.582	-0.11548	-0.1824
967.911	0.00167536	991.774	0.000622491		516.594	-0.1177	-0.20106
967.888	0.00168083	991.768	0.0006319		516.606	-0.12348	-0.21748
967.866	0.00168083	991.762	0.00063131		516.618	-0.13272	-0.23083
967.843	0.0016863	991.756	0.000630719		516.63	-0.14458	-0.23998
967.82	0.0016863	991.751	0.000620129		516.642	-0.15861	-0.24515
967.798	0.00169176	991.745	0.000599538		516.654	-0.17302	-0.24631
967.775	0.00169723	991.739	0.000578947		516.666	-0.18692	-0.24469
967.753	0.00169723	991.733	0.000558357		516.678	-0.19902	-0.24056
967.73	0.0017027	991.727	0.000527766		516.69	-0.20765	-0.23531
967.707	0.0017027	991.721	0.000497176		516.702	-0.21219	-0.22941
967.685	0.00170817	991.715	0.000456585		516.714	-0.2121	-0.22337
967.662	0.00170817	991.709	0.000425994		516.726	-0.20674	-0.21786
967.64	0.00171363	991.703	0.000385404		516.738	-0.19672	-0.2126
967.617	0.00171363	991.697	0.000334813		516.75	-0.18215	-0.20793
967.595	0.00171363	991.691	0.000294223		516.762	-0.16465	-0.20361
967.572	0.0017191	991.685	0.000253632		516.774	-0.14475	-0.1988
967.549	0.0017191	991.679	0.000203042		516.786	-0.12408	-0.19364
967.527	0.0017191	991.673	0.000162451		516.799	-0.10401	-0.18724
967.504	0.00172457	991.668	0.00012186		516.811	-0.08561	-0.179
967.482	0.00172457	991.662	8.12698e-05		516.823	-0.07001	-0.16872
967.459	0.00172457	991.656	4.06792e-05		516.835	-0.0584	-0.15574
967.437	0.00172457	991.65	1.00886e-05		516.847	-0.05119	-0.13996
967.414	0.00173003	991.644	-2.0502e-05		516.859	-0.04849	-0.1219
967.392	0.00173003	991.638	-5.10925e-05		516.871	-0.05062	-0.10219
967.369	0.00173003	991.632	-8.16831e-05		516.883	-0.05718	-0.08205
967.346	0.00173003	991.626	-0.000102274		516.895	-0.06758	-0.06287
967.324	0.00173003	991.62	-0.000112864		516.907	-0.08058	-0.04692
967.301	0.00173003	991.614	-0.000123455		516.919	-0.09535	-0.03533
967.279	0.00173003	991.608	-0.000134045		516.931	-0.11011	-0.02961
967.256	0.00173003	991.602	-0.000134636		516.943	-0.12415	-0.03058
967.234	0.00173003	991.596	-0.000125227		516.955	-0.13554	-0.03802
967.211	0.00173003	991.59	-0.000115817		516.967	-0.14426	-0.05173
967.189	0.00173003	991.585	-0.000106408		516.979	-0.14904	-0.07053
967.166	0.00173003	991.579	-8.69984e-05		516.991	-0.15057	-0.09294
967.143	0.00173003	991.573	-6.75889e-05		517.003	-0.14839	-0.11736
967.121	0.00173003	991.567	-3.81795e-05		517.015	-0.14386	-0.14264
967.098	0.00173003	991.561	-8.77011e-06		517.028	-0.13818	-0.16744
967.076	0.00173003	991.555	3.06393e-05		517.04	-0.13179	-0.19122
967.053	0.00173003	991.549	6.00487e-05		517.052	-0.12629	-0.21344
967.031	0.00173003	991.543	9.94581e-05		517.064	-0.12274	-0.23357
967.008	0.0017355	991.537	0.000138868		517.076	-0.12141	-0.25149
966.986	0.0017355	991.531	0.000188277		517.088	-0.12306	-0.26727
966.963	0.0017355	991.525	0.000227686		517.1	-0.12755	-0.28037
966.941	0.0017355	991.519	0.000267096		517.112	-0.13451	-0.29033
966.918	0.00174097	991.513	0.000306505		517.124	-0.14393	-0.29692
966.895	0.00174097	991.508	0.000355915		517.136	-0.15494	-0.3002
966.873	0.00174097	991.502	0.000395324		517.148	-0.16638	-0.30055
966.85	0.00174643	991.496	0.000424733		517.16	-0.17775	-0.29795
966.828	0.00174643	991.49	0.000464143		517.172	-0.18807	-0.29351
966.805	0.0017519	991.484	0.000493552		517.184	-0.19674	-0.28808
966.783	0.0017519	991.478	0.000522962		517.196	-0.20267	-0.28248
966.76	0.00175737	991.472	0.000542371		517.208	-0.20578	-0.27768
966.738	0.00175737	991.466	0.000561781		517.22	-0.20518	-0.27339
966.715	0.00175737	991.46	0.00058119		517.232	-0.20071	-0.27039
966.693	0.00176284	991.454	0.000590599		517.245	-0.19249	-0.26729
966.67	0.00176284	991.448	0.000590009		517.257	-0.18025	-0.26342
966.648	0.00176284	991.442	0.000589418		517.269	-0.16477	-0.25777
966.625	0.00176284	991.436	0.000578828		517.281	-0.14587	-0.24928
966.603	0.0017683	991.431	0.000568237		517.293	-0.12473	-0.23706
966.58	0.0017683	991.425	0.000557646		517.305	-0.10245	-0.22115
966.558	0.0017683	991.419	0.000537056		517.317	-0.08021	-0.20194
966.535	0.0017683	991.413	0.000506465		517.329	-0.05857	-0.18075
966.513	0.0017683	991.407	0.000475875		517.341	-0.03931	-0.15874
966.49	0.0017683	991.401	0.000445284		517.353	-0.023	-0.13777
966.467	0.0017683	991.395	0.000414694		517.365	-0.01031	-0.1197
966.445	0.0017683	991.389	0.000374103		517.377	-0.00197	-0.10579
966.422	0.00176284	991.383	0.000323512		517.389	0.00246	-0.09692
966.4	0.00176284	991.377	0.000282922		517.401	0.00329	-0.09372
966.377	0.00175737	991.371	0.000242331		517.413	0.000961	-0.09503
966.355	0.00175737	991.365	0.000191741		517.425	-0.00371	-0.10028
966.332	0.0017519	991.359	0.00014115		517.437	-0.00961	-0.108
966.31	0.0017519	991.354	0.000100559		517.449	-0.01616	-0.1156
966.287	0.00174643	991.348	4.99689e-05		517.461	-0.02257	-0.12152
966.265	0.00174097	991.342	9.37832e-06		517.474	-0.02824	-0.12422
966.242	0.0017355	991.336	-3.12123e-05		517.486	-0.03286	-0.12239
966.22	0.00173003	991.33	-7.18028e-05		517.498	-0.03661	-0.11589
966.197	0.00172457	991.324	-0.000102393		517.51	-0.03926	-0.10459
966.175	0.0017191	991.318	-0.000132984		517.522	-0.04085	-0.08953
966.152	0.00171363	991.312	-0.000163575		517.534	-0.04225	-0.07241
966.13	0.00170817	991.306	-0.000184165		517.546	-0.04342	-0.05472
966.107	0.0017027	991.3	-0.000204756		517.558	-0.04499	-0.03887
966.085	0.00169723	991.294	-0.000225346		517.57	-0.04777	-0.02599
966.062	0.00169176	991.288	-0.000225937		517.582	-0.0521	-0.01774
966.04	0.0016863	991.282	-0.000236528		517.594	-0.05817	-0.01417
966.017	0.00168083	991.277	-0.000237118		517.606	-0.06655	-0.01556
965.995	0.00167536	991.271	-0.000227709		517.618	-0.07669	-0.02117
965.972	0.00167536	991.265	-0.000218299		517.63	-0.0886	-0.02982
965.95	0.0016699	991.259	-0.00019889		517.642	-0.10137	-0.04038
965.927	0.0016699	991.253	-0.00017948		517.654	-0.1144	-0.05149
965.905	0.00166443	991.247	-0.000150071		517.666	-0.12604	-0.06263
965.882	0.00166443	991.241	-0.000120662		517.678	-0.13595	-0.07289
965.86	0.00165896	991.235	-9.12522e-05		517.69	-0.14311	-0.08245
965.837	0.00165896	991.229	-5.18428e-05		517.703	-0.14728	-0.09164
965.815	0.00165896	991.223	-1.24333e-05		517.715	-0.14803	-0.10098
965.792	0.00165896	991.217	2.69761e-05		517.727	-0.14557	-0.11111
965.77	0.00165896	991.211	6.63855e-05		517.739	-0.14023	-0.12206
965.748	0.00165896	991.205	0.000105795		517.751	-0.13283	-0.13452
965.725	0.00166443	991.2	0.000155204		517.763	-0.12363	-0.14797
965.703	0.00166443	991.194	0.000194614		517.775	-0.11341	-0.16157
965.68	0.00166443	991.188	0.000244023		517.787	-0.1026	-0.17456
965.658	0.0016699	991.182	0.000283433		517.799	-0.09209	-0.18665
965.635	0.0016699	991.176	0.000322842		517.811	-0.082	-0.19635
965.613	0.0016699	991.17	0.000352251		517.823	-0.07293	-0.20325
965.59	0.00167536	991.164	0.000391661		517.835	-0.06555	-0.20731
965.568	0.00167536	991.158	0.00042107		517.847	-0.06004	-0.20831
965.545	0.00168083	991.152	0.00044048		517.859	-0.05683	-0.20667
965.523	0.0016863	991.146	0.000469889		517.871	-0.05642	-0.20321
965.5	0.0016863	991.14	0.000479298		517.883	-0.05813	-0.19927
965.478	0.00169176	991.134	0.000498708		517.895	-0.06205	-0.19555
965.455	0.00169176	991.129	0.000508117		517.907	-0.06747	-0.19369
965.433	0.00169723	991.123	0.000507527		517.919	-0.07435	-0.19437
965.41	0.00169723	991.117	0.000506936		517.932	-0.08142	-0.19879
965.388	0.0017027	991.111	0.000496346		517.944	-0.08832	-0.20702
965.365	0.0017027	991.105	0.000485755		517.956	-0.09473	-0.21893
965.343	0.00170817	991.099	0.000465164		517.968	-0.10044	-0.23339
965.321	0.00170817	991.093	0.000444574		517.98	-0.10514	-0.24926
965.298	0.00171363	991.087	0.000413983		517.992	-0.10894	-0.2645
965.276	0.00171363	991.081	0.000383393		518.004	-0.11222	-0.27637
965.253	0.0017191	991.075	0.000352802		518.016	-0.11422	-0.28364
965.231	0.0017191	991.069	0.000312211		518.028	-0.11532	-0.28413
965.208	0.00172457	991.063	0.000271621		518.04	-0.115	-0.27718
965.186	0.00172457	991.057	0.00023103		518.052	-0.11336	-0.26263
965.163	0.00173003	991.052	0.00018044		518.064	-0.11021	-0.24186
965.141	0.00173003	991.046	0.000139849		518.076	-0.1058	-0.21667
965.118	0.0017355	991.04	8.92586e-05		518.088	-0.10034	-0.18953
965.096	0.0017355	991.034	4.8668e-05		518.1	-0.09458	-0.16321
965.073	0.00174097	991.028	-1.92258e-06		518.112	-0.08882	-0.13995
965.051	0.00174097	991.022	-4.25132e-05		518.124	-0.08395	-0.12214
965.029	0.00174643	991.016	-8.31037e-05		518.136	-0.08045	-0.11051
965.006	0.00174643	991.01	-0.000123694		518.149	-0.0789	-0.10525
964.984	0.0017519	991.004	-0.000154285		518.161	-0.07886	-0.10574
964.961	0.0017519	990.998	-0.000194875		518.173	-0.0803	-0.11048
964.939	0.0017519	990.992	-0.000225466		518.185	-0.08284	-0.1178
964.916	0.00175737	990.986	-0.000246057		518.197	-0.08586	-0.12643
964.894	0.00175737	990.981	-0.000266647		518.209	-0.08921	-0.13444
964.871	0.00176284	990.975	-0.000287238		518.221	-0.0924	-0.1411
964.849	0.00176284	990.969	-0.000297828		518.233	-0.09522	-0.14589
964.827	0.00176284	990.963	-0.000298419		518.245	-0.09836	-0.14872
964.804	0.0017683	990.957	-0.00029901		518.257	-0.10152	-0.14944
964.782	0.0017683	990.951	-0.0002996		518.269	-0.10576	-0.14874
964.759	0.0017683	990.945	-0.000290191		518.281	-0.11103	-0.147
964.737	0.00177377	990.939	-0.000270781		518.293	-0.11757	-0.14457
964.714	0.00177377	990.933	-0.000251372		518.305	-0.12537	-0.14232
964.692	0.00177377	990.927	-0.000231962		518.317	-0.13374	-0.14052
964.67	0.00177377	990.921	-0.000202553		518.329	-0.14218	-0.14005
964.647	0.00177924	990.915	-0.000173144		518.341	-0.14938	-0.1414
964.625	0.00177924	990.91	-0.000133734		518.353	-0.15444	-0.14524
964.602	0.00177924	990.904	-9.43248e-05		518.365	-0.15634	-0.15206
964.58	0.0017847	990.898	-5.49154e-05		518.378	-0.15414	-0.16106
964.557	0.0017847	990.892	-1.5506e-05		518.39	-0.14727	-0.17271
964.535	0.00179017	990.886	2.39034e-05		518.402	-0.13639	-0.18584
964.513	0.00179017	990.88	7.33128e-05		518.414	-0.12189	-0.19914
964.49	0.00179564	990.874	0.000112722		518.426	-0.10479	-0.21189
964.468	0.00179564	990.868	0.000162132		518.438	-0.08694	-0.22237
964.445	0.0018011	990.862	0.000201541		518.45	-0.06977	-0.2296
964.423	0.00180657	990.856	0.000240951		518.462	-0.05523	-0.23252
964.4	0.00180657	990.85	0.00028036		518.474	-0.0445	-0.23082
964.378	0.00181204	990.844	0.000319769		518.486	-0.03871	-0.22393
964.356	0.00181751	990.839	0.000349179		518.498	-0.03803	-0.21228
964.333	0.00182297	990.833	0.000378588		518.51	-0.04222	-0.19626
964.311	0.00182844	990.827	0.000397998		518.522	-0.05044	-0.17732
964.288	0.00182844	990.821	0.000427407		518.534	-0.06189	-0.15649
964.266	0.00183391	990.815	0.000436816		518.546	-0.07536	-0.13474
964.244	0.00183937	990.809	0.000446226		518.558	-0.08948	-0.11387
964.221	0.00183937	990.803	0.000455635		518.57	-0.1035	-0.09535
964.199	0.00184484	990.797	0.000455045		518.582	-0.11682	-0.08037
964.176	0.00185031	990.791	0.000454454		518.594	-0.12956	-0.0695
964.154	0.00185031	990.785	0.000443864		518.607	-0.1413	-0.06318
964.131	0.00185031	990.779	0.000433273		518.619	-0.15264	-0.06159
964.109	0.00185577	990.773	0.000412682		518.631	-0.1634	-0.06382
964.087	0.00185577	990.768	0.000392092		518.643	-0.17345	-0.0692
964.064	0.00185577	990.762	0.000361501		518.655	-0.18249	-0.07601
964.042	0.00185577	990.756	0.000330911		518.667	-0.18997	-0.08343
964.019	0.00185577	990.75	0.00029032		518.679	-0.19519	-0.09031
963.997	0.00185577	990.744	0.000259729		518.691	-0.19751	-0.09579
963.975	0.00185577	990.738	0.000219139		518.703	-0.19621	-0.09966
963.952	0.00185031	990.732	0.000178548		518.715	-0.19111	-0.1026
963.93	0.00185031	990.726	0.000137958		518.727	-0.1822	-0.10444
963.907	0.00185031	990.72	8.73671e-05		518.739	-0.17052	-0.10713
963.885	0.00184484	990.714	4.67765e-05		518.751	-0.15616	-0.11108
963.863	0.00184484	990.708	6.18594e-06		518.763	-0.14088	-0.11738
963.84	0.00183937	990.702	-4.44046e-05		518.775	-0.12601	-0.12637
963.818	0.00183391	990.697	-8.49952e-05		518.787	-0.11276	-0.1384
963.795	0.00183391	990.691	-0.000125586		518.799	-0.10262	-0.15286
963.773	0.00182844	990.685	-0.000156176		518.811	-0.09609	-0.16922
963.751	0.00182297	990.679	-0.000186767		518.823	-0.09392	-0.18577
963.728	0.00182297	990.673	-0.000217358		518.836	-0.09554	-0.2011
963.706	0.00181751	990.667	-0.000247948		518.848	-0.10072	-0.21375
963.684	0.00181204	990.661	-0.000268539		518.86	-0.10832	-0.22183
963.661	0.00180657	990.655	-0.000279129		518.872	-0.11689	-0.22399
963.639	0.00180657	990.649	-0.00029972		518.884	-0.1252	-0.21922
963.616	0.0018011	990.643	-0.00030031		518.896	-0.13209	-0.20735
963.594	0.00179564	990.637	-0.000300901		518.908	-0.13623	-0.18901
963.572	0.00179017	990.631	-0.000301492		518.92	-0.13794	-0.16556
963.549	0.0017847	990.626	-0.000292082		518.932	-0.137	-0.13899
963.527	0.0017847	990.62	-0.000282673		518.944	-0.13398	-0.11231
963.504	0.00177924	990.614	-0.000263263		518.956	-0.13006	-0.08805
963.482	0.00177377	990.608	-0.000243854		518.968	-0.12642	-0.06937
963.46	0.00177377	990.602	-0.000214445		518.98	-0.12436	-0.05801
963.437	0.0017683	990.596	-0.000185035		518.992	-0.12486	-0.05504
963.415	0.00176284	990.59	-0.000145626		519.004	-0.12872	-0.0609
963.393	0.00176284	990.584	-0.000106216		519.016	-0.13566	-0.07431
963.37	0.00176284	990.578	-6.68069e-05		519.028	-0.14562	-0.09363
963.348	0.00175737	990.572	-2.73975e-05		519.04	-0.15728	-0.11629
963.325	0.00175737	990.566	1.20119e-05		519.053	-0.1695	-0.14005
963.303	0.00175737	990.561	6.14214e-05		519.065	-0.18103	-0.16271
963.281	0.00175737	990.555	0.000110831		519.077	-0.19019	-0.18269
963.258	0.0017519	990.549	0.00015024		519.089	-0.19617	-0.19943
963.236	0.0017519	990.543	0.00019965		519.101	-0.19798	-0.21274
963.214	0.00175737	990.537	0.000239059		519.113	-0.19557	-0.22241
963.191	0.00175737	990.531	0.000278468		519.125	-0.18928	-0.22948
963.169	0.00175737	990.525	0.000317878		519.137	-0.17943	-0.234
963.147	0.00175737	990.519	0.000357287		519.149	-0.16702	-0.23606
963.124	0.00175737	990.513	0.000386697		519.161	-0.15317	-0.23614
963.102	0.00176284	990.507	0.000416106		519.173	-0.13905	-0.23326
963.079	0.00176284	990.501	0.000435516		519.185	-0.12547	-0.22747
963.057	0.00176284	990.495	0.000454925		519.197	-0.11352	-0.21829
963.035	0.0017683	990.49	0.000474334		519.209	-0.10345	-0.20575
963.012	0.0017683	990.484	0.000483744		519.221	-0.09581	-0.19023
962.99	0.0017683	990.478	0.000493153		519.233	-0.09038	-0.17246
962.968	0.00177377	990.472	0.000492563		519.245	-0.08704	-0.15341
962.945	0.00177377	990.466	0.000481972		519.257	-0.08533	-0.13419
962.923	0.00177377	990.46	0.000471381		519.269	-0.0847	-0.11608
962.901	0.00177377	990.454	0.000460791		519.282	-0.08477	-0.10036
962.878	0.00177924	990.448	0.0004402		519.294	-0.08518	-0.08776
962.856	0.00177924	990.442	0.00041961		519.306	-0.08572	-0.07947
962.834	0.00177924	990.436	0.000389019		519.318	-0.08626	-0.07561
962.811	0.00177924	990.43	0.000358429		519.33	-0.087	-0.07705
962.789	0.00177924	990.425	0.000327838		519.342	-0.08803	-0.08389
962.767	0.00177924	990.419	0.000287247		519.354	-0.08992	-0.09598
962.744	0.0017847	990.413	0.000246657		519.366	-0.09281	-0.11295
962.722	0.0017847	990.407	0.000206066		519.378	-0.0969	-0.13378
962.699	0.0017847	990.401	0.000165476		519.39	-0.10289	-0.15719
962.677	0.0017847	990.395	0.000124885		519.402	-0.11006	-0.18167
962.655	0.0017847	990.389	8.42945e-05		519.414	-0.11899	-0.2047
962.632	0.0017847	990.383	4.37039e-05		519.426	-0.12878	-0.22448
962.61	0.00179017	990.377	3.11329e-06		519.438	-0.13919	-0.23904
962.588	0.00179017	990.371	-3.74773e-05		519.45	-0.14933	-0.2463
962.565	0.00179017	990.365	-7.80679e-05		519.462	-0.15861	-0.24565
962.543	0.00179017	990.36	-0.000108658		519.474	-0.1658	-0.23697
962.521	0.00179564	990.354	-0.000139249		519.486	-0.17096	-0.22069
962.498	0.00179564	990.348	-0.00016984		519.498	-0.17268	-0.19831
962.476	0.00179564	990.342	-0.00019043		519.511	-0.1714	-0.17157
962.454	0.00179564	990.336	-0.000211021		519.523	-0.16701	-0.14281
962.431	0.0018011	990.33	-0.000221611		519.535	-0.16013	-0.1139
962.409	0.0018011	990.324	-0.000232202		519.547	-0.1511	-0.08724
962.387	0.00180657	990.318	-0.000232793		519.559	-0.1411	-0.06371
962.364	0.00180657	990.312	-0.000233383		519.571	-0.13052	-0.04484
962.342	0.00180657	990.306	-0.000233974		519.583	-0.12048	-0.03057
962.32	0.00181204	990.3	-0.000224564		519.595	-0.11103	-0.02083
962.298	0.00181204	990.294	-0.000205155		519.607	-0.10285	-0.01493
962.275	0.00181751	990.289	-0.000185745		519.619	-0.09589	-0.01215
962.253	0.00182297	990.283	-0.000156336		519.631	-0.08999	-0.01172
962.231	0.00182297	990.277	-0.000136927		519.643	-0.08461	-0.01244
962.208	0.00182844	990.271	-9.75172e-05		519.655	-0.07942	-0.01396
962.186	0.00183391	990.265	-6.81078e-05		519.667	-0.07432	-0.01559
962.164	0.00183391	990.259	-2.86984e-05		519.679	-0.0692	-0.0173
962.141	0.00183937	990.253	1.0711e-05		519.691	-0.06362	-0.01855
962.119	0.00184484	990.247	6.01205e-05		519.703	-0.05803	-0.01986
962.097	0.00185031	990.241	9.95299e-05		519.715	-0.05271	-0.02152
962.074	0.00185577	990.235	0.000148939		519.727	-0.04785	-0.02389
962.052	0.00186124	990.229	0.000188349		519.74	-0.04386	-0.02714
962.03	0.00186671	990.224	0.000237758		519.752	-0.04119	-0.03183
962.007	0.00187218	990.218	0.000277168		519.764	-0.04026	-0.03802
961.985	0.00187764	990.212	0.000316577		519.776	-0.04113	-0.04577
961.963	0.00188311	990.206	0.000355986		519.788	-0.04394	-0.05511
961.94	0.00188858	990.2	0.000395396		519.8	-0.0486	-0.06568
961.918	0.00189404	990.194	0.000424805		519.812	-0.0557	-0.07747
961.896	0.00189951	990.188	0.000454215		519.824	-0.06416	-0.0896
961.874	0.00189951	990.182	0.000483624		519.836	-0.07436	-0.10219
961.851	0.00190498	990.176	0.000503033		519.848	-0.08528	-0.11506
961.829	0.00191044	990.17	0.000522443		519.86	-0.09657	-0.12781
961.807	0.00191591	990.164	0.000531852		519.872	-0.10728	-0.14035
961.784	0.00192138	990.159	0.000541262		519.884	-0.11729	-0.15295
961.762	0.00192685	990.153	0.000540671		519.896	-0.12506	-0.16465
961.74	0.00192685	990.147	0.000540081		519.908	-0.13102	-0.17567
961.717	0.00193231	990.141	0.00052949		519.92	-0.13415	-0.18524
961.695	0.00193231	990.135	0.000518899		519.932	-0.13511	-0.1926
961.673	0.00193778	990.129	0.000508309		519.944	-0.13413	-0.19744
961.651	0.00193778	990.123	0.000487718		519.957	-0.1315	-0.19912
961.628	0.00193778	990.117	0.000457128		519.969	-0.12799	-0.19757
961.606	0.00194325	990.111	0.000426537		519.981	-0.12496	-0.19245
961.584	0.00194325	990.105	0.000395946		519.993	-0.12282	-0.18419
961.561	0.00194325	990.099	0.000355356		520.005	-0.12213	-0.1733
961.539	0.00194325	990.094	0.000324765		520.017	-0.12334	-0.16039
961.517	0.00193778	990.088	0.000284175		520.029	-0.12614	-0.14629
961.495	0.00193778	990.082	0.000243584		520.041	-0.13021	-0.13205
961.472	0.00193778	990.076	0.000202994		520.053	-0.13541	-0.11851
961.45	0.00193778	990.07	0.000152403		520.065	-0.14063	-0.10598
961.428	0.00193231	990.064	0.000111812		520.077	-0.14537	-0.09613
961.405	0.00193231	990.058	7.12218e-05		520.089	-0.14895	-0.08854
961.383	0.00192685	990.052	3.06312e-05		520.101	-0.15083	-0.08443
961.361	0.00192138	990.046	4.06407e-08		520.113	-0.15111	-0.08395
961.339	0.00192138	990.04	-4.05499e-05		520.125	-0.14985	-0.08721
961.316	0.00191591	990.035	-7.11405e-05		520.137	-0.1473	-0.09473
961.294	0.00191044	990.029	-0.000101731		520.149	-0.14384	-0.10594
961.272	0.00190498	990.023	-0.000122322		520.161	-0.13975	-0.1204
961.25	0.00190498	990.017	-0.000142912		520.173	-0.13559	-0.13745
961.227	0.00189951	990.011	-0.000163503		520.186	-0.131	-0.15568
961.205	0.00189404	990.005	-0.000174093		520.198	-0.12637	-0.17376
961.183	0.00188858	989.999	-0.000184684		520.21	-0.12137	-0.18999
961.16	0.00188311	989.993	-0.000185275		520.222	-0.11562	-0.20292
961.138	0.00188311	989.987	-0.000175865		520.234	-0.10956	-0.2116
961.116	0.00187764	989.981	-0.000176456		520.246	-0.1029	-0.21497
961.094	0.00187218	989.975	-0.000157046		520.258	-0.09616	-0.21323
961.071	0.00187218	989.97	-0.000137637		520.27	-0.08988	-0.20639
961.049	0.00186671	989.964	-0.000118228		520.282	-0.08414	-0.19606
961.027	0.00186124	989.958	-8.88181e-05		520.294	-0.0801	-0.1827
961.005	0.00186124	989.952	-5.94087e-05		520.306	-0.07764	-0.16836
960.982	0.00185577	989.946	-2.99993e-05		520.318	-0.07715	-0.15416
960.96	0.00185577	989.94	9.41015e-06		520.33	-0.0784	-0.14161
960.938	0.00185031	989.934	4.88196e-05		520.342	-0.08052	-0.13162
960.916	0.00185031	989.928	8.8229e-05		520.354	-0.08312	-0.12492
960.893	0.00184484	989.922	0.000127638		520.366	-0.08519	-0.12217
960.871	0.00184484	989.916	0.000177048		520.378	-0.08606	-0.12314
960.849	0.00184484	989.91	0.000216457		520.39	-0.08494	-0.12843
960.826	0.00183937	989.905	0.000255867		520.402	-0.08196	-0.13721
960.804	0.00183937	989.899	0.000305276		520.415	-0.07685	-0.14961
960.782	0.00183937	989.893	0.000344685		520.427	-0.07064	-0.16439
960.76	0.00183937	989.887	0.000384095		520.439	-0.06361	-0.18157
960.737	0.00183391	989.881	0.000423504		520.451	-0.05678	-0.19945
960.715	0.00183391	989.875	0.000452914		520.463	-0.05096	-0.21683
960.693	0.00183391	989.869	0.000482323		520.475	-0.04653	-0.2324
960.671	0.00183391	989.863	0.000511733		520.487	-0.04403	-0.24505
960.648	0.00183391	989.857	0.000531142		520.499	-0.04312	-0.25317
960.626	0.00183391	989.851	0.000550551		520.511	-0.04392	-0.25552
960.604	0.00183391	989.846	0.000569961		520.523	-0.04554	-0.25268
960.582	0.00183391	989.84	0.00057937		520.535	-0.0478	-0.24388
960.56	0.00183391	989.834	0.00057878		520.547	-0.05016	-0.23038
960.537	0.00183391	989.828	0.000578189		520.559	-0.05259	-0.21326
960.515	0.00183391	989.822	0.000577598		520.571	-0.05479	-0.19462
960.493	0.00183391	989.816	0.000567008		520.583	-0.05701	-0.17626
960.471	0.00183391	989.81	0.000546417		520.595	-0.05959	-0.15962
960.448	0.00183391	989.804	0.000525827		520.607	-0.06302	-0.14656
960.426	0.00183391	989.798	0.000505236		520.619	-0.06727	-0.13759
960.404	0.00183391	989.792	0.000474646		520.631	-0.07213	-0.13293
960.382	0.00183391	989.786	0.000444055		520.644	-0.07807	-0.13243
960.359	0.00183391	989.781	0.000403464		520.656	-0.08396	-0.13434
960.337	0.00183391	989.775	0.000372874		520.668	-0.08986	-0.13768
960.315	0.00183391	989.769	0.000332283		520.68	-0.09546	-0.14087
960.293	0.00182844	989.763	0.000291693		520.692	-0.09982	-0.14233
960.27	0.00182844	989.757	0.000241102		520.704	-0.10347	-0.14131
960.248	0.00182844	989.751	0.000200511		520.716	-0.10638	-0.13733
960.226	0.00182844	989.745	0.000159921		520.728	-0.10856	-0.13067
960.204	0.00182297	989.739	0.00011933		520.74	-0.11098	-0.12188
960.182	0.00182297	989.733	7.87397e-05		520.752	-0.11353	-0.11211
960.159	0.00182297	989.727	3.81492e-05		520.764	-0.11731	-0.10227
960.137	0.00182297	989.722	-2.44142e-06		520.776	-0.12221	-0.09351
960.115	0.00181751	989.716	-3.3032e-05		520.788	-0.12832	-0.08648
960.093	0.00181751	989.71	-7.36226e-05		520.8	-0.13532	-0.08174
960.07	0.00181751	989.704	-9.42132e-05		520.812	-0.14276	-0.0788
960.048	0.00181751	989.698	-0.000124804		520.824	-0.15032	-0.07773
960.026	0.00181751	989.692	-0.000135394		520.836	-0.15721	-0.07786
960.004	0.00181751	989.686	-0.000155985		520.848	-0.16296	-0.07869
959.982	0.00181204	989.68	-0.000166576		520.861	-0.16735	-0.07997
959.959	0.00181204	989.674	-0.000167166		520.873	-0.16997	-0.08182
959.937	0.00181204	989.668	-0.000167757		520.885	-0.17072	-0.08417
959.915	0.00181204	989.663	-0.000168347		520.897	-0.16991	-0.08754
959.893	0.00181204	989.657	-0.000158938		520.909	-0.16775	-0.09174
959.871	0.00181751	989.651	-0.000139528		520.921	-0.16407	-0.09746
959.848	0.00181751	989.645	-0.000120119		520.933	-0.15976	-0.10405
959.826	0.00181751	989.639	-0.00010071		520.945	-0.15469	-0.11125
959.804	0.00181751	989.633	-7.13002e-05		520.957	-0.14884	-0.1181
959.782	0.00182297	989.627	-4.18908e-05		520.969	-0.14309	-0.1239
959.759	0.00182297	989.621	-1.24813e-05		520.981	-0.13663	-0.12834
959.737	0.00182297	989.615	2.69281e-05		520.993	-0.13043	-0.13057
959.715	0.00182844	989.609	6.63375e-05		521.005	-0.12422	-0.13062
959.693	0.00182844	989.603	0.000105747		521.017	-0.11831	-0.12903
959.671	0.00183391	989.598	0.000145156		521.029	-0.11299	-0.12653
959.648	0.00183937	989.592	0.000194566		521.041	-0.10825	-0.12401
959.626	0.00183937	989.586	0.000233975		521.053	-0.10439	-0.12235
959.604	0.00184484	989.58	0.000273385		521.065	-0.10177	-0.12255
959.582	0.00185031	989.574	0.000312794		521.077	-0.1003	-0.12453
959.56	0.00185577	989.568	0.000352203		521.09	-0.10005	-0.12892
959.537	0.00186124	989.562	0.000391613		521.102	-0.10141	-0.13491
959.515	0.00186671	989.556	0.000431022		521.114	-0.104	-0.14223
959.493	0.00187218	989.55	0.000460432		521.126	-0.10774	-0.15035
959.471	0.00187764	989.544	0.000489841		521.138	-0.11251	-0.15865
959.449	0.00188311	989.539	0.000509251		521.15	-0.11819	-0.16712
959.427	0.00188858	989.533	0.00052866		521.162	-0.12402	-0.17506
959.404	0.00189404	989.527	0.000548069		521.174	-0.12979	-0.18303
959.382	0.00189951	989.521	0.000557479		521.186	-0.13491	-0.19104
959.36	0.00190498	989.515	0.000566888		521.198	-0.13883	-0.19936
959.338	0.00191044	989.509	0.000566298		521.21	-0.14182	-0.208
959.316	0.00191591	989.503	0.000555707		521.222	-0.14293	-0.21704
959.293	0.00192138	989.497	0.000555116		521.234	-0.14212	-0.22643
959.271	0.00192685	989.491	0.000534526		521.246	-0.13964	-0.23581
959.249	0.00193231	989.485	0.000523935		521.258	-0.13523	-0.24472
959.227	0.00193231	989.48	0.000493345		521.27	-0.12957	-0.25271
959.205	0.00193778	989.474	0.000472754		521.282	-0.12257	-0.2597
959.182	0.00194325	989.468	0.000442164		521.294	-0.11421	-0.26498
959.16	0.00194325	989.462	0.000411573		521.306	-0.10525	-0.26844
959.138	0.00194871	989.456	0.000370982		521.319	-0.09587	-0.27017
959.116	0.00194871	989.45	0.000330392		521.331	-0.08617	-0.26992
959.094	0.00194871	989.444	0.000289801		521.343	-0.07683	-0.2681
959.072	0.00195418	989.438	0.000249211		521.355	-0.06803	-0.26477
959.049	0.00195418	989.432	0.00020862		521.367	-0.05969	-0.25985
959.027	0.00195418	989.426	0.000168029		521.379	-0.05306	-0.25426
959.005	0.00195418	989.421	0.000117439		521.391	-0.04776	-0.24784
958.983	0.00195418	989.415	7.68483e-05		521.403	-0.04445	-0.24131
958.961	0.00195418	989.409	3.62577e-05		521.415	-0.04325	-0.23492
958.939	0.00195418	989.403	5.66709e-06		521.427	-0.04393	-0.22888
958.916	0.00195418	989.397	-3.49235e-05		521.439	-0.04662	-0.22352
958.894	0.00195418	989.391	-6.55141e-05		521.451	-0.051	-0.2187
958.872	0.00195418	989.385	-9.61047e-05		521.463	-0.05688	-0.21445
958.85	0.00194871	989.379	-0.000116695		521.475	-0.06372	-0.21033
958.828	0.00194871	989.373	-0.000137286		521.487	-0.07075	-0.20579
958.806	0.00194871	989.367	-0.000157876		521.499	-0.07768	-0.20078
958.783	0.00194325	989.362	-0.000168467		521.511	-0.08394	-0.19456
958.761	0.00194325	989.356	-0.000179058		521.523	-0.08911	-0.18697
958.739	0.00193778	989.35	-0.000179648		521.535	-0.09247	-0.17825
958.717	0.00193778	989.344	-0.000180239		521.548	-0.09441	-0.1683
958.695	0.00193231	989.338	-0.000170829		521.56	-0.09486	-0.15803
958.673	0.00193231	989.332	-0.00016142		521.572	-0.09406	-0.14812
958.651	0.00192685	989.326	-0.00014201		521.584	-0.0922	-0.13909
958.628	0.00192685	989.32	-0.000122601		521.596	-0.09071	-0.1326
958.606	0.00192138	989.314	-9.31917e-05		521.608	-0.08973	-0.12868
958.584	0.00192138	989.308	-6.37822e-05		521.62	-0.0906	-0.12832
958.562	0.00191591	989.303	-3.43728e-05		521.632	-0.09328	-0.13158
958.54	0.00191591	989.297	5.0366e-06		521.644	-0.09867	-0.13776
958.518	0.00191044	989.291	4.4446e-05		521.656	-0.10642	-0.1468
958.495	0.00190498	989.285	8.38554e-05		521.668	-0.11659	-0.15686
958.473	0.00190498	989.279	0.000123265		521.68	-0.12815	-0.16664
958.451	0.00189951	989.273	0.000162674		521.692	-0.14023	-0.17458
958.429	0.00189951	989.267	0.000212084		521.704	-0.1517	-0.17894
958.407	0.00189404	989.261	0.000251493		521.716	-0.16153	-0.17875
958.385	0.00189404	989.255	0.000290903		521.728	-0.169	-0.17329
958.363	0.00188858	989.25	0.000330312		521.74	-0.17272	-0.16275
958.34	0.00188858	989.244	0.000369721		521.752	-0.17294	-0.148
958.318	0.00188311	989.238	0.000409131		521.765	-0.16952	-0.131
958.296	0.00188311	989.232	0.00043854		521.777	-0.16285	-0.11372
958.274	0.00187764	989.226	0.00046795		521.789	-0.1535	-0.09884
958.252	0.00187764	989.22	0.000497359		521.801	-0.14263	-0.08839
958.23	0.00187218	989.214	0.000516768		521.813	-0.13052	-0.08487
958.208	0.00187218	989.208	0.000536178		521.825	-0.11866	-0.08854
958.186	0.00186671	989.202	0.000555587		521.837	-0.1072	-0.09961
958.163	0.00186671	989.196	0.000554997		521.849	-0.09757	-0.11687
958.141	0.00186671	989.191	0.000564406		521.861	-0.08945	-0.13786
958.119	0.00186124	989.185	0.000563816		521.873	-0.08352	-0.1601
958.097	0.00186124	989.179	0.000553225		521.885	-0.07994	-0.18082
958.075	0.00186124	989.173	0.000542634		521.897	-0.07872	-0.19711
958.053	0.00185577	989.167	0.000532044		521.909	-0.07964	-0.208
958.031	0.00185577	989.161	0.000511453		521.921	-0.08283	-0.21198
958.008	0.00185577	989.155	0.000480863		521.933	-0.08746	-0.21005
957.986	0.00185031	989.149	0.000460272		521.945	-0.09337	-0.20326
957.964	0.00185031	989.143	0.000419681		521.957	-0.09979	-0.19321
957.942	0.00185031	989.137	0.000389091		521.969	-0.10648	-0.18265
957.92	0.00184484	989.132	0.0003485		521.981	-0.11232	-0.17331
957.898	0.00184484	989.126	0.00030791		521.994	-0.11695	-0.16727
957.876	0.00184484	989.12	0.000267319		522.006	-0.11966	-0.16537
957.854	0.00183937	989.114	0.000226729		522.018	-0.12011	-0.16777
957.832	0.00183937	989.108	0.000186138		522.03	-0.11799	-0.1741
957.809	0.00183937	989.102	0.000145547		522.042	-0.1135	-0.18295
957.787	0.00183391	989.096	0.000104957		522.054	-0.10698	-0.19278
957.765	0.00183391	989.09	6.43662e-05		522.066	-0.09867	-0.20219
957.743	0.00183391	989.084	2.37756e-05		522.078	-0.08974	-0.20931
957.721	0.00182844	989.079	-1.6815e-05		522.09	-0.08036	-0.21335
957.699	0.00182844	989.073	-4.74056e-05		522.102	-0.07153	-0.21364
957.677	0.00182844	989.067	-7.79961e-05		522.114	-0.06347	-0.21019
957.655	0.00182297	989.061	-0.000108587		522.126	-0.05716	-0.20376
957.633	0.00182297	989.055	-0.000129177		522.138	-0.05259	-0.1951
957.61	0.00182297	989.049	-0.000149768		522.15	-0.04998	-0.18565
957.588	0.00182297	989.043	-0.000160358		522.162	-0.04973	-0.17655
957.566	0.00181751	989.037	-0.000170949		522.174	-0.05151	-0.16915
957.544	0.00181751	989.031	-0.00018154		522.186	-0.05516	-0.16401
957.522	0.00181751	989.025	-0.00017213		522.198	-0.06051	-0.162
957.5	0.00181751	989.02	-0.000172721		522.21	-0.06691	-0.16268
957.478	0.00181751	989.014	-0.000163311		522.223	-0.0739	-0.1657
957.456	0.00181751	989.008	-0.000143902		522.235	-0.08086	-0.16981
957.434	0.00181751	989.002	-0.000124493		522.247	-0.08677	-0.17405
957.412	0.00181751	988.996	-0.000105083		522.259	-0.09067	-0.17689
957.389	0.00181751	988.99	-7.56737e-05		522.271	-0.09214	-0.17721
957.367	0.00181751	988.984	-4.62643e-05		522.283	-0.09056	-0.17414
957.345	0.00182297	988.978	-1.68549e-05		522.295	-0.08585	-0.16714
957.323	0.00182297	988.972	2.25545e-05		522.307	-0.07835	-0.15667
957.301	0.00182297	988.967	6.1964e-05		522.319	-0.06867	-0.14279
957.279	0.00182844	988.961	0.000101373		522.331	-0.05777	-0.12729
957.257	0.00182844	988.955	0.000140783		522.343	-0.04689	-0.11117
957.235	0.00183391	988.949	0.000180192		522.355	-0.03707	-0.0961
957.213	0.00183391	988.943	0.000229602		522.367	-0.02945	-0.08366
957.191	0.00183937	988.937	0.000269011		522.379	-0.02487	-0.07479
957.169	0.00184484	988.931	0.00030842		522.391	-0.0235	-0.07025
957.146	0.00185031	988.925	0.00034783		522.403	-0.02513	-0.07075
957.124	0.00185577	988.919	0.000387239		522.415	-0.02995	-0.07589
957.102	0.00186124	988.913	0.000416649		522.427	-0.03651	-0.08518
957.08	0.00186671	988.908	0.000446058		522.439	-0.04462	-0.09799
957.058	0.00187764	988.902	0.000475468		522.452	-0.05283	-0.11354
957.036	0.00188311	988.896	0.000494877		522.464	-0.06108	-0.13053
957.014	0.00188858	988.89	0.000514286		522.476	-0.06837	-0.14862
956.992	0.00189404	988.884	0.000533696		522.488	-0.07443	-0.16654
956.97	0.00190498	988.878	0.000543105		522.5	-0.07914	-0.18412
956.948	0.00191044	988.872	0.000542515		522.512	-0.08261	-0.20098
956.926	0.00191591	988.866	0.000551924		522.524	-0.08473	-0.21725
956.904	0.00192138	988.86	0.000541333		522.536	-0.0853	-0.23192
956.882	0.00192685	988.855	0.000530743		522.548	-0.0853	-0.24604
956.859	0.00193231	988.849	0.000520152		522.56	-0.08402	-0.25893
956.837	0.00193778	988.843	0.000499562		522.572	-0.08259	-0.27068
956.815	0.00194325	988.837	0.000478971		522.584	-0.08077	-0.28103
956.793	0.00194871	988.831	0.000448381		522.596	-0.07952	-0.29012
956.771	0.00195418	988.825	0.00041779		522.608	-0.07926	-0.29713
956.749	0.00195965	988.819	0.000387199		522.62	-0.08018	-0.30183
956.727	0.00195965	988.813	0.000346609		522.632	-0.08316	-0.30461
956.705	0.00196511	988.807	0.000306018		522.644	-0.08762	-0.3048
956.683	0.00196511	988.802	0.000265428		522.656	-0.09412	-0.30262
956.661	0.00197058	988.796	0.000224837		522.669	-0.10186	-0.29816
956.639	0.00197058	988.79	0.000184246		522.681	-0.11044	-0.29204
956.617	0.00197058	988.784	0.000143656		522.693	-0.11892	-0.28496
956.595	0.00197058	988.778	9.30653e-05		522.705	-0.12668	-0.27733
956.573	0.00197605	988.772	5.24747e-05		522.717	-0.1331	-0.26947
956.551	0.00197605	988.766	1.18841e-05		522.729	-0.1376	-0.26219
956.528	0.00197605	988.76	-1.87065e-05		522.741	-0.1401	-0.25524
956.506	0.00197605	988.754	-5.9297e-05		522.753	-0.14024	-0.24916
956.484	0.00197605	988.748	-8.98876e-05		522.765	-0.13884	-0.24332
956.462	0.00197605	988.743	-0.000120478		522.777	-0.13564	-0.23747
956.44	0.00197605	988.737	-0.000141069		522.789	-0.1317	-0.2313
956.418	0.00197605	988.731	-0.000161659		522.801	-0.12745	-0.22467
956.396	0.00197605	988.725	-0.00018225		522.813	-0.12305	-0.21735
956.374	0.00197605	988.719	-0.000192841		522.825	-0.11917	-0.20953
956.352	0.00197605	988.713	-0.000203431		522.837	-0.11561	-0.20115
956.33	0.00197605	988.707	-0.000204022		522.849	-0.11262	-0.19278
956.308	0.00197058	988.701	-0.000204612		522.861	-0.11001	-0.18527
956.286	0.00197058	988.695	-0.000195203		522.873	-0.10762	-0.17821
956.264	0.00197058	988.69	-0.000185793		522.885	-0.10562	-0.17255
956.242	0.00197058	988.684	-0.000166384		522.898	-0.10392	-0.16791
956.22	0.00197058	988.678	-0.000146975		522.91	-0.10244	-0.16417
956.198	0.00196511	988.672	-0.000117565		522.922	-0.10155	-0.16114
956.176	0.00196511	988.666	-8.81558e-05		522.934	-0.10109	-0.15843
956.154	0.00196511	988.66	-5.87464e-05		522.946	-0.10176	-0.15582
956.132	0.00196511	988.654	-2.93369e-05		522.958	-0.10302	-0.15272
956.11	0.00195965	988.648	1.00725e-05		522.97	-0.10517	-0.14917
956.088	0.00195965	988.642	4.94819e-05		522.982	-0.10778	-0.14472
956.066	0.00195965	988.637	8.88913e-05		522.994	-0.11065	-0.13975
956.044	0.00195418	988.631	0.000128301		523.006	-0.11339	-0.13452
956.021	0.00195418	988.625	0.00017771		523.018	-0.11534	-0.12883
955.999	0.00195418	988.619	0.00021712		523.03	-0.11646	-0.12371
955.977	0.00195418	988.613	0.000256529		523.042	-0.11642	-0.11919
955.955	0.00194871	988.607	0.000295938		523.054	-0.11543	-0.11554
955.933	0.00194871	988.601	0.000335348		523.066	-0.11406	-0.11344
955.911	0.00194871	988.595	0.000364757		523.078	-0.1124	-0.11321
955.889	0.00194871	988.589	0.000394167		523.09	-0.11152	-0.11511
955.867	0.00194871	988.584	0.000423576		523.102	-0.11203	-0.11953
955.845	0.00194871	988.578	0.000452985		523.114	-0.1139	-0.12663
955.823	0.00194871	988.572	0.000472395		523.127	-0.11759	-0.13609
955.801	0.00194325	988.566	0.000481804		523.139	-0.12313	-0.14779
955.779	0.00194325	988.56	0.000501214		523.151	-0.12986	-0.16115
955.757	0.00194325	988.554	0.000500623		523.163	-0.13755	-0.1756
955.735	0.00194325	988.548	0.000510033		523.175	-0.14523	-0.1895
955.713	0.00194325	988.542	0.000499442		523.187	-0.15212	-0.20265
955.691	0.00194325	988.536	0.000498851		523.199	-0.15767	-0.21417
955.669	0.00193778	988.531	0.000478261		523.211	-0.1609	-0.22325
955.647	0.00193778	988.525	0.00046767		523.223	-0.16212	-0.23
955.625	0.00193778	988.519	0.00044708		523.235	-0.16083	-0.23455
955.603	0.00193231	988.513	0.000416489		523.247	-0.15724	-0.23745
955.581	0.00193231	988.507	0.000385898		523.259	-0.15183	-0.23908
955.559	0.00193231	988.501	0.000355308		523.271	-0.14509	-0.24009
955.537	0.00192685	988.495	0.000314717		523.283	-0.13735	-0.24081
955.515	0.00192685	988.489	0.000274127		523.295	-0.1293	-0.24152
955.493	0.00192138	988.483	0.000233536		523.307	-0.12124	-0.24171
955.471	0.00192138	988.478	0.000192946		523.319	-0.11354	-0.24094
955.449	0.00191591	988.472	0.000152355		523.331	-0.10689	-0.23864
955.427	0.00191044	988.466	0.000111764		523.343	-0.10137	-0.23421
955.405	0.00191044	988.46	6.11738e-05		523.356	-0.09697	-0.22712
955.383	0.00190498	988.454	2.05832e-05		523.368	-0.09392	-0.2175
955.361	0.00190498	988.448	-2.00074e-05		523.38	-0.09221	-0.20572
955.339	0.00189951	988.442	-6.05979e-05		523.392	-0.09137	-0.19242
955.317	0.00189951	988.436	-0.000101189		523.404	-0.09108	-0.17884
955.295	0.00189404	988.43	-0.000131779		523.416	-0.09148	-0.16589
955.273	0.00189404	988.425	-0.00016237		523.428	-0.09153	-0.15502
955.251	0.00188858	988.419	-0.00019296		523.44	-0.09133	-0.14688
955.229	0.00188858	988.413	-0.000213551		523.452	-0.09047	-0.1414
955.207	0.00188311	988.407	-0.000234141		523.464	-0.08895	-0.13928
955.185	0.00188311	988.401	-0.000254732		523.476	-0.08662	-0.1393
955.163	0.00187764	988.395	-0.000265323		523.488	-0.08392	-0.14126
955.141	0.00187764	988.389	-0.000265913		523.5	-0.08078	-0.14383
955.119	0.00187218	988.383	-0.000266504		523.512	-0.07786	-0.1464
955.097	0.00187218	988.377	-0.000267094		523.524	-0.0751	-0.14793
955.075	0.00187218	988.372	-0.000257685		523.536	-0.07272	-0.14826
955.053	0.00186671	988.366	-0.000238276		523.548	-0.07155	-0.14711
955.031	0.00186671	988.36	-0.000218866		523.56	-0.07114	-0.14458
955.009	0.00186124	988.354	-0.000199457		523.573	-0.07174	-0.14107
954.987	0.00186124	988.348	-0.000170047		523.585	-0.0737	-0.13704
954.965	0.00186124	988.342	-0.000140638		523.597	-0.0763	-0.13336
954.943	0.00186124	988.336	-0.000111228		523.609	-0.07987	-0.13009
954.921	0.00186124	988.33	-7.1819e-05		523.621	-0.08433	-0.12787
954.899	0.00186124	988.324	-3.24096e-05		523.633	-0.08932	-0.12729
954.877	0.00186124	988.319	6.99982e-06		523.645	-0.09462	-0.12789
954.855	0.00186124	988.313	4.64092e-05		523.657	-0.10005	-0.13014
954.833	0.00186124	988.307	8.58187e-05		523.669	-0.10557	-0.13383
954.811	0.00186671	988.301	0.000125228		523.681	-0.11066	-0.13843
954.789	0.00186671	988.295	0.000164637		523.693	-0.11562	-0.14375
954.767	0.00187218	988.289	0.000204047		523.705	-0.12012	-0.14936
954.745	0.00187764	988.283	0.000243456		523.717	-0.12432	-0.15502
954.723	0.00187764	988.277	0.000282866		523.729	-0.12835	-0.16017
954.701	0.00188311	988.271	0.000312275		523.741	-0.13202	-0.16477
954.679	0.00188858	988.266	0.000341685		523.753	-0.13614	-0.1685
954.657	0.00189404	988.26	0.000371094		523.765	-0.14038	-0.17141
954.635	0.00189951	988.254	0.000390503		523.777	-0.14518	-0.17353
954.613	0.00190498	988.248	0.000409913		523.789	-0.15045	-0.17463
954.592	0.00191044	988.242	0.000429322		523.802	-0.15557	-0.17515
954.57	0.00192138	988.236	0.000438732		523.814	-0.16101	-0.17483
954.548	0.00192685	988.23	0.000438141		523.826	-0.1659	-0.17426
954.526	0.00193231	988.224	0.00043755		523.838	-0.16975	-0.17346
954.504	0.00193778	988.219	0.00043696		523.85	-0.17247	-0.17273
954.482	0.00194325	988.213	0.000426369		523.862	-0.17352	-0.17214
954.46	0.00195418	988.207	0.000405779		523.874	-0.17291	-0.17208
954.438	0.00195965	988.201	0.000385188		523.886	-0.1704	-0.17297
954.416	0.00196511	988.195	0.000364598		523.898	-0.16673	-0.17413
954.394	0.00197058	988.189	0.000334007		523.91	-0.16174	-0.17617
954.372	0.00197605	988.183	0.000303416		523.922	-0.1561	-0.17798
954.35	0.00198152	988.177	0.000272826		523.934	-0.15006	-0.17986
954.328	0.00198698	988.171	0.000232235		523.946	-0.14402	-0.18077
954.306	0.00199245	988.166	0.000201645		523.958	-0.13826	-0.18048
954.284	0.00199792	988.16	0.000151054		523.97	-0.13287	-0.17869
954.262	0.00200338	988.154	0.000110463		523.982	-0.12794	-0.17514
954.24	0.00200338	988.148	6.98729e-05		523.994	-0.12337	-0.17027
954.218	0.00200885	988.142	2.92823e-05		524.006	-0.11892	-0.16404
954.196	0.00201432	988.136	-1.13083e-05		524.018	-0.11471	-0.15737
954.174	0.00201432	988.13	-5.18988e-05		524.031	-0.1107	-0.15095
954.152	0.00201978	988.124	-9.24894e-05		524.043	-0.10713	-0.14545
954.13	0.00201978	988.118	-0.00013308		524.055	-0.10385	-0.14107
954.109	0.00201978	988.113	-0.000163671		524.067	-0.10119	-0.13857
954.087	0.00202525	988.107	-0.000204261		524.079	-0.09997	-0.13819
[truncated: 163,936 more rows]

## Sheet: Fig5a
Figure 5a
wavelength	reda_total_emission	reda_total_emission_fit
631.131	0.07139	0.07145
631.266	0.02168	0.02238
631.4	0.04001	0.03941
631.535	0.05032	0.04883
631.669	0.04699	0.0464
631.804	0.0392	0.04013
631.938	0.01709	0.01879
632.073	0.05428	0.05339
632.208	0.01317	0.0152
632.342	0.01172	0.0119
632.477	0.02031	0.02112
632.611	0.03741	0.03916
632.746	-0.01641	-0.01529
632.88	0.04544	0.04697
633.015	0.06985	0.06971
633.149	0.0377	0.03812
633.284	0.019	0.02045
633.418	0.02636	0.02781
633.553	0.03436	0.0331
633.687	0.03806	0.03706
633.822	0.00691	0.00846
633.956	0.03169	0.03154
634.091	0.01987	0.01936
634.226	0.04363	0.04337
634.36	0.03435	0.03541
634.495	0.03942	0.04055
634.629	0.03285	0.0335
634.764	0.03826	0.03869
634.898	0.04229	0.04209
635.033	0.01852	0.01881
635.167	0.02837	0.03057
635.302	0.03336	0.03224
635.436	0.01792	0.01882
635.571	0.02914	0.03052
635.705	0.03727	0.03748
635.84	0.02104	0.02191
635.974	0.02245	0.02331
636.109	0.03229	0.03408
636.243	0.00638	0.00719
636.378	0.01988	0.02043
636.513	0.05144	0.05108
636.647	0.05108	0.05146
636.782	-0.000514389	0.000490959
636.916	0.01056	0.01224
637.051	0.05587	0.05665
637.185	0.03782	0.03929
637.32	0.02925	0.02985
637.454	0.02477	0.02592
637.589	0.05629	0.05555
637.723	0.02975	0.02966
637.858	0.03964	0.04116
637.992	0.01081	0.01235
638.127	0.03005	0.03063
638.261	0.00859	0.00988
638.396	0.00463	0.00654
638.53	0.00961	0.01255
638.665	0.03073	0.03067
638.799	0.05348	0.05282
638.934	0.06312	0.06293
639.068	0.05	0.04934
639.203	0.04071	0.04188
639.338	-0.0219	-0.01903
639.472	0.01246	0.01267
639.607	0.03844	0.03957
639.741	0.02438	0.02489
639.876	0.02442	0.02508
640.01	0.01256	0.01459
640.145	0.04197	0.04298
640.279	0.04096	0.04216
640.414	0.03638	0.03793
640.548	0.02925	0.02872
640.683	0.05161	0.05106
640.817	0.03759	0.03671
640.952	0.03594	0.03652
641.086	0.02307	0.02369
641.221	0.02311	0.02409
641.356	0.03949	0.03899
641.49	0.0411	0.04095
641.625	0.02125	0.02302
641.759	0.04488	0.04558
641.894	0.03356	0.03427
642.028	0.01844	0.02043
642.163	0.0372	0.03794
642.297	0.01851	0.01962
642.432	0.05027	0.05069
642.566	0.0057	0.00677
642.701	0.0264	0.02636
642.835	0.03293	0.03378
642.97	0.01882	0.02066
643.104	0.05339	0.05356
643.239	0.02363	0.02436
643.373	0.03871	0.03923
643.508	0.02528	0.0272
643.643	0.03926	0.04072
643.777	0.04282	0.04239
643.912	0.05111	0.05024
644.046	0.02453	0.02642
644.181	0.02791	0.02922
644.315	0.01797	0.01912
644.45	0.01101	0.01263
644.584	0.02115	0.02177
644.719	0.01192	0.01285
644.853	0.02896	0.03015
644.988	-0.00265	-0.000669977
645.122	0.03802	0.03844
645.257	0.00322	0.00456
645.391	0.03934	0.04075
645.526	0.02708	0.02918
645.66	0.05682	0.05692
645.795	0.03505	0.03522
645.929	0.0605	0.06083
646.064	0.01125	0.0131
646.198	0.06133	0.0612
646.333	0.01909	0.02002
646.468	0.0315	0.0334
646.602	0.03194	0.03351
646.737	0.04894	0.04818
646.871	0.04129	0.04163
647.006	0.03699	0.03791
647.14	0.04305	0.04305
647.275	0.06399	0.06316
647.409	0.04108	0.04106
647.544	0.03036	0.03156
647.678	0.06602	0.06537
647.813	0.0306	0.03275
647.947	0.0558	0.05547
648.082	0.0639	0.06359
648.216	0.04813	0.04849
648.351	0.06097	0.06084
648.486	0.05046	0.05158
648.62	0.0393	0.04028
648.755	0.04605	0.04705
648.889	0.06718	0.06755
649.024	0.04685	0.04658
649.158	0.05242	0.05352
649.293	0.06161	0.06248
649.427	0.04713	0.04926
649.562	0.05633	0.05794
649.696	0.04432	0.04594
649.831	0.05347	0.05433
649.965	0.04914	0.05184
650.1	0.03733	0.03804
650.234	0.062	0.06444
650.369	0.05457	0.05751
650.503	0.07832	0.07828
650.638	0.05637	0.05744
650.773	0.05928	0.06111
650.907	0.06797	0.06885
651.042	0.07356	0.07245
651.176	0.05375	0.05561
651.311	0.05775	0.05932
651.445	0.04686	0.04922
651.58	0.08023	0.08046
651.714	0.07273	0.07272
651.849	0.10288	0.10272
651.983	0.05208	0.05409
652.118	0.09482	0.09326
652.252	0.0909	0.09192
652.387	0.07432	0.07526
652.521	0.08874	0.08993
652.656	0.09335	0.09376
652.79	0.07969	0.07974
652.925	0.08291	0.0834
653.059	0.05666	0.05927
653.194	0.08409	0.08531
653.329	0.06907	0.07003
653.463	0.08461	0.08552
653.598	0.09657	0.09723
653.732	0.09267	0.0931
653.867	0.1045	0.1043
654.001	0.08838	0.08955
654.136	0.06627	0.06841
654.27	0.08463	0.08691
654.405	0.07784	0.07934
654.539	0.05441	0.05909
654.674	0.11254	0.11208
654.808	0.07723	0.07958
654.943	0.10107	0.1012
655.077	0.07637	0.078
655.212	0.0985	0.10021
655.346	0.08855	0.09093
655.481	0.09522	0.09628
655.615	0.13193	0.13324
655.75	0.06707	0.06982
655.885	0.11344	0.11466
656.019	0.13581	0.13621
656.154	0.14112	0.14207
656.288	0.12063	0.12054
656.423	0.11917	0.12087
656.557	0.08598	0.08712
656.692	0.14212	0.14397
656.826	0.1119	0.1141
656.961	0.11562	0.11652
657.095	0.12115	0.12306
657.23	0.10848	0.11045
657.364	0.11105	0.11299
657.499	0.1223	0.12497
657.634	0.14333	0.14351
657.768	0.14133	0.14422
657.903	0.10384	0.10697
658.037	0.12251	0.12336
658.172	0.1394	0.1434
658.306	0.12522	0.12818
658.441	0.15258	0.1534
658.575	0.13276	0.13464
658.71	0.12857	0.13055
658.844	0.11072	0.11442
658.979	0.15851	0.15984
659.113	0.15241	0.15541
659.248	0.12172	0.12545
659.382	0.12488	0.12741
659.517	0.15581	0.15661
659.651	0.11986	0.12251
659.786	0.17937	0.18139
659.92	0.15088	0.15431
660.055	0.17884	0.18124
660.189	0.191	0.19228
660.324	0.17174	0.17522
660.459	0.15162	0.15455
660.593	0.13925	0.14243
660.728	0.15886	0.16186
660.862	0.1778	0.17749
660.997	0.17976	0.18135
661.131	0.16809	0.17156
661.266	0.19777	0.20184
661.4	0.20043	0.20354
661.535	0.22008	0.22271
661.669	0.19318	0.19772
661.804	0.23224	0.23446
661.938	0.20552	0.2088
662.073	0.21133	0.21532
662.207	0.20988	0.21285
662.342	0.22578	0.2279
662.476	0.21204	0.2136
662.611	0.23897	0.24081
662.745	0.224	0.22666
662.88	0.22945	0.23271
663.015	0.24589	0.24669
663.149	0.24598	0.24806
663.284	0.21105	0.21533
663.418	0.28022	0.28196
663.553	0.22344	0.2273
663.687	0.22547	0.22999
663.822	0.21288	0.21646
663.956	0.24869	0.25249
664.091	0.25278	0.25701
664.225	0.26809	0.27218
664.36	0.25812	0.26278
664.494	0.235	0.24058
664.629	0.26708	0.26941
664.764	0.29779	0.30014
664.898	0.23337	0.23683
665.033	0.28815	0.29145
665.167	0.28115	0.28324
665.302	0.26612	0.27067
665.436	0.2951	0.2998
665.571	0.2898	0.29156
665.705	0.264	0.26842
665.84	0.27661	0.27926
665.974	0.27398	0.27697
666.109	0.2735	0.27816
666.243	0.30947	0.31384
666.378	0.31053	0.31405
666.512	0.29519	0.30034
666.647	0.30935	0.31413
666.781	0.30769	0.30833
666.916	0.27062	0.27539
667.051	0.32271	0.32609
667.185	0.32385	0.32651
667.319	0.34961	0.3523
667.454	0.31699	0.32094
667.589	0.34058	0.34327
667.723	0.35829	0.36231
667.858	0.3364	0.33835
667.992	0.36337	0.36531
668.127	0.36598	0.36885
668.261	0.38953	0.39171
668.396	0.33085	0.33332
668.53	0.36779	0.37023
668.665	0.35159	0.35464
668.799	0.37748	0.38257
668.934	0.37312	0.37343
669.068	0.3489	0.3535
669.203	0.35995	0.3645
669.337	0.37036	0.37417
669.472	0.39754	0.40035
669.606	0.36868	0.37133
669.741	0.40076	0.40322
669.875	0.41744	0.42055
670.01	0.4175	0.4211
670.145	0.40784	0.41177
670.279	0.4157	0.41995
670.414	0.42627	0.42926
670.548	0.4244	0.42728
670.683	0.4459	0.44831
670.817	0.46638	0.4652
670.952	0.44137	0.44588
671.086	0.45073	0.45287
671.221	0.39354	0.39718
671.355	0.43205	0.43695
671.49	0.46656	0.47017
671.625	0.45932	0.4631
671.759	0.47267	0.47677
671.894	0.51231	0.51297
672.028	0.46653	0.47298
672.163	0.47568	0.48061
672.297	0.46401	0.47039
672.432	0.48232	0.48503
672.566	0.46753	0.47111
672.701	0.50988	0.51457
672.835	0.48555	0.49016
672.97	0.46663	0.46994
673.104	0.49979	0.50368
673.239	0.50199	0.5072
673.373	0.4895	0.4941
673.508	0.51452	0.51877
673.642	0.5151	0.51769
673.777	0.52292	0.52575
673.911	0.5259	0.5289
674.046	0.54814	0.55229
674.181	0.55642	0.55909
674.315	0.51806	0.52348
674.449	0.55208	0.55387
674.584	0.54643	0.54977
674.719	0.50956	0.51422
674.853	0.55792	0.56124
674.988	0.57698	0.58369
675.122	0.56573	0.56887
675.257	0.57831	0.58188
675.391	0.58006	0.58442
675.526	0.57162	0.57757
675.66	0.59568	0.60088
675.795	0.5824	0.58789
675.929	0.59539	0.59888
676.064	0.58298	0.5887
676.198	0.64356	0.64594
676.333	0.59869	0.60262
676.467	0.57274	0.57392
676.602	0.59539	0.60011
676.736	0.62966	0.63416
676.871	0.60928	0.6125
677.006	0.59147	0.59432
677.14	0.63892	0.6421
677.275	0.5862	0.59215
677.409	0.61542	0.621
677.544	0.65787	0.66038
677.678	0.65468	0.66051
677.813	0.64052	0.64552
677.947	0.65876	0.66281
678.082	0.69881	0.70217
678.216	0.63309	0.64024
678.351	0.64648	0.65343
678.485	0.65547	0.66104
678.62	0.66181	0.66614
678.755	0.68961	0.68997
678.889	0.66751	0.67064
679.024	0.69039	0.69443
679.158	0.65088	0.65531
679.293	0.67327	0.67943
679.427	0.71367	0.71859
679.562	0.7163	0.72018
679.696	0.67766	0.68338
679.831	0.72044	0.72845
679.965	0.75033	0.75623
680.1	0.69405	0.70206
680.234	0.69999	0.70364
680.369	0.75189	0.7553
680.503	0.74139	0.7422
680.638	0.74346	0.74669
680.772	0.71856	0.72203
680.907	0.76256	0.76426
681.041	0.73942	0.74309
681.176	0.76254	0.76445
681.311	0.78896	0.78671
681.445	0.77658	0.77697
681.58	0.74936	0.74943
681.714	0.80959	0.80775
681.849	0.76138	0.76534
681.983	0.74749	0.74803
682.118	0.79673	0.8029
682.252	0.75848	0.75953
682.387	0.79421	0.79483
682.521	0.8089	0.81264
682.656	0.77518	0.77983
682.79	0.78062	0.78494
682.925	0.80925	0.81199
683.059	0.85011	0.85008
683.194	0.8006	0.8025
683.328	0.851	0.85104
683.463	0.80296	0.80142
683.597	0.82035	0.82256
683.732	0.83515	0.83436
683.866	0.85578	0.85679
684.001	0.84418	0.84532
684.136	0.80955	0.81022
684.27	0.83086	0.83297
684.405	0.84356	0.84863
684.539	0.84412	0.84601
684.674	0.83984	0.83961
684.808	0.86288	0.86055
684.943	0.872	0.87036
685.077	0.90484	0.90389
685.212	0.85992	0.86036
685.346	0.84461	0.845
685.481	0.80675	0.80934
685.615	0.85193	0.85033
685.75	0.90035	0.90002
685.885	0.84983	0.84834
686.019	0.89111	0.8897
686.154	0.88197	0.88066
686.288	0.84326	0.84604
686.423	0.82002	0.8193
686.557	0.86131	0.86356
686.692	0.87425	0.87388
686.826	0.8718	0.87404
686.961	0.88356	0.88354
687.095	0.87009	0.87105
687.23	0.9374	0.93357
687.364	0.88117	0.8798
687.499	0.88139	0.88378
687.633	0.87902	0.8811
687.768	0.892	0.8984
687.902	0.88649	0.8847
688.037	0.86168	0.8632
688.171	0.89728	0.89647
688.306	0.89564	0.89213
688.441	0.88605	0.88125
688.575	0.87888	0.87933
688.71	0.87461	0.87308
688.844	0.86761	0.86908
688.979	0.93602	0.93605
689.113	0.96199	0.95951
689.248	0.89552	0.89774
689.382	0.84233	0.84186
689.517	0.91963	0.91727
689.651	0.90261	0.90453
689.786	0.86908	0.86854
689.92	0.89665	0.89717
690.055	0.89117	0.88929
690.189	0.90392	0.90124
690.324	0.88047	0.88088
690.458	0.89695	0.89353
690.593	0.91288	0.91126
690.727	0.88337	0.88557
690.862	0.90044	0.90088
690.996	0.93777	0.93698
691.131	0.92457	0.92306
691.266	0.93753	0.93528
691.4	0.929	0.92716
691.535	0.92104	0.91855
691.669	0.93023	0.93064
691.804	0.89423	0.89634
691.938	0.8914	0.89168
692.073	0.94001	0.94058
692.207	0.95999	0.95419
692.342	0.9587	0.95713
692.476	0.97137	0.97206
692.611	0.9436	0.94203
692.745	0.96985	0.96794
692.88	0.93015	0.9291
693.014	0.91283	0.91153
693.149	0.93601	0.93605
693.284	0.92906	0.92925
693.418	0.97215	0.97035
693.553	0.97938	0.97403
693.687	0.94037	0.93875
693.822	0.92281	0.91826
693.956	0.92111	0.91797
694.091	0.9371	0.93255
694.225	0.92444	0.92399
694.36	0.92985	0.92611
694.494	0.94971	0.94581
694.629	0.94201	0.93843
694.763	0.93424	0.93157
694.898	0.91224	0.91178
695.032	0.97573	0.97369
695.167	0.93018	0.92812
695.302	0.98063	0.97514
695.436	0.96096	0.96077
695.571	0.94982	0.95051
695.705	0.9238	0.92356
695.84	0.93274	0.93417
695.974	0.9609	0.95776
696.109	0.949	0.94846
696.243	0.91008	0.91199
696.378	0.95502	0.955
696.512	0.91374	0.91155
696.647	0.94776	0.94959
696.781	0.93441	0.93041
696.916	0.91131	0.91394
697.05	0.89355	0.89542
697.185	0.94035	0.93766
697.319	0.92504	0.92156
697.454	0.93139	0.93224
697.588	0.96385	0.95542
697.723	0.96959	0.96883
697.857	0.96905	0.96845
697.992	0.95366	0.95214
698.126	0.94668	0.94055
698.261	0.9495	0.94807
698.396	0.96113	0.95357
698.53	0.95195	0.94874
698.665	0.9494	0.94702
698.799	0.95214	0.9509
698.934	0.95945	0.96109
699.068	0.994	0.9924
699.203	1	1
699.337	0.95982	0.959
699.472	0.91575	0.91971
699.606	0.975	0.97682
699.741	0.97359	0.97146
699.875	0.96306	0.96773
700.01	0.95806	0.96097
700.144	0.94691	0.95021
700.279	0.91062	0.91422
700.413	0.91179	0.91474
700.548	0.91054	0.91272
700.683	0.9134	0.91475
700.817	0.90859	0.90903
700.952	0.9214	0.92152
701.086	0.9377	0.93713
701.221	0.90565	0.9109
701.355	0.91427	0.91732
701.49	0.92909	0.9311
701.624	0.9117	0.91446
701.759	0.95204	0.95204
701.893	0.93448	0.93486
702.028	0.95802	0.96027
702.162	0.94323	0.94533
702.297	0.90323	0.90304
702.432	0.89657	0.90013
702.566	0.89181	0.89488
702.701	0.92801	0.92718
702.835	0.90506	0.90774
702.97	0.91977	0.91938
703.104	0.90001	0.90089
703.239	0.92426	0.92548
703.373	0.90124	0.90673
703.508	0.94819	0.94802
703.642	0.89718	0.89802
703.777	0.8729	0.87418
703.911	0.9029	0.90727
704.046	0.88554	0.88879
704.18	0.95036	0.95107
704.315	0.91982	0.92483
704.449	0.91823	0.91897
704.584	0.90803	0.90987
704.718	0.93114	0.93238
704.853	0.90643	0.91037
704.987	0.92549	0.93008
705.122	0.91082	0.91244
705.256	0.92127	0.92491
705.391	0.92694	0.92912
705.526	0.91724	0.91931
705.66	0.93335	0.93925
705.795	0.93008	0.93596
705.929	0.92915	0.92854
706.064	0.95638	0.96185
706.198	0.95812	0.9596
706.333	0.93384	0.93291
706.467	0.91159	0.91595
706.602	0.89879	0.9032
706.736	0.88834	0.8921
706.871	0.86998	0.87641
707.005	0.89453	0.89886
707.14	0.89724	0.89921
707.274	0.85787	0.86541
707.409	0.93966	0.93954
707.543	0.88662	0.88986
707.678	0.85619	0.86003
707.813	0.88497	0.888
707.947	0.95142	0.95267
708.082	0.93535	0.93714
708.216	0.88252	0.88753
708.351	0.9403	0.94685
708.485	0.9182	0.92355
708.62	0.8991	0.9054
708.754	0.8865	0.89145
708.889	0.88611	0.89161
709.023	0.89769	0.8994
709.158	0.86887	0.87359
709.292	0.92142	0.924
709.427	0.87461	0.88093
709.562	0.88864	0.88972
709.696	0.86519	0.86823
709.831	0.83568	0.84319
709.965	0.86406	0.86815
710.1	0.86332	0.87013
710.234	0.84811	0.85578
710.369	0.85	0.8555
710.503	0.88076	0.88246
710.638	0.8942	0.89888
710.772	0.84095	0.84508
710.907	0.84467	0.84702
711.041	0.86188	0.86546
711.176	0.82975	0.83371
711.31	0.87188	0.87734
711.445	0.83755	0.84023
711.579	0.83377	0.83703
711.714	0.87847	0.87974
711.848	0.83101	0.83458
711.983	0.86285	0.86498
712.117	0.85465	0.86215
712.252	0.8654	0.87099
712.386	0.90059	0.9068
712.521	0.86613	0.8676
712.656	0.8565	0.86022
712.79	0.85106	0.8592
712.925	0.87898	0.88551
713.059	0.85898	0.86541
713.194	0.89534	0.8942
713.328	0.85532	0.85812
713.463	0.8331	0.83777
713.597	0.85033	0.85294
713.732	0.85385	0.8573
713.866	0.86351	0.86861
714.001	0.87625	0.87786
714.135	0.88678	0.89093
714.27	0.83855	0.84232
714.404	0.84352	0.85039
714.539	0.8168	0.81888
714.673	0.86747	0.87152
714.808	0.83443	0.84016
714.943	0.87055	0.8758
715.077	0.83949	0.84392
715.212	0.81206	0.81906
715.346	0.83255	0.83847
715.481	0.79962	0.80493
715.615	0.76579	0.77218
715.75	0.79904	0.80678
715.884	0.79404	0.80023
716.019	0.78638	0.79214
716.153	0.79531	0.80208
716.288	0.8151	0.82335
716.422	0.77944	0.78532
716.557	0.7949	0.80152
716.692	0.77294	0.78104
716.826	0.78896	0.79915
716.961	0.77092	0.77912
717.095	0.78647	0.79459
717.23	0.79958	0.80386
717.364	0.74622	0.75583
717.499	0.76157	0.76372
717.633	0.76372	0.77163
717.768	0.77399	0.77905
717.902	0.77409	0.78016
718.037	0.77061	0.77664
718.171	0.77932	0.7849
718.306	0.78468	0.79134
718.44	0.78551	0.79253
718.575	0.80043	0.80831
718.709	0.75412	0.76
718.844	0.77121	0.77896
718.979	0.76311	0.77161
719.113	0.77314	0.77604
719.247	0.71787	0.72763
719.382	0.73778	0.74568
719.517	0.72057	0.72972
719.651	0.69945	0.70668
719.786	0.72093	0.72788
719.92	0.7355	0.74333
720.055	0.70271	0.70689
720.189	0.69835	0.70698
720.324	0.67595	0.68369
720.458	0.70753	0.71371
720.593	0.6899	0.6979
720.727	0.70375	0.71039
720.862	0.69571	0.70422
720.996	0.72828	0.73537
721.131	0.73326	0.73898
721.265	0.69152	0.70168
721.4	0.67902	0.68681
721.534	0.6955	0.70202
721.669	0.65752	0.66622
721.804	0.6437	0.65084
721.938	0.64838	0.65469
722.073	0.64893	0.65587
722.207	0.66317	0.66977
722.342	0.63756	0.64352
722.476	0.62303	0.63417
722.611	0.64554	0.65478
722.745	0.65188	0.6623
722.88	0.64928	0.65596
723.014	0.63546	0.64273
723.149	0.64245	0.64852
723.283	0.65675	0.6673
723.418	0.68093	0.68868
723.552	0.67093	0.6781
723.687	0.63235	0.63982
723.822	0.60428	0.61117
723.956	0.63775	0.6433
724.091	0.61996	0.62357
724.225	0.64412	0.64866
724.36	0.61199	0.61864
724.494	0.62262	0.63021
724.629	0.64358	0.64896
724.763	0.62411	0.63039
724.898	0.60135	0.60567
725.032	0.59926	0.60609
725.167	0.59152	0.59905
725.301	0.62061	0.62473
725.436	0.60041	0.60599
725.57	0.61882	0.62372
725.705	0.6004	0.60521
725.839	0.603	0.60941
725.974	0.55103	0.5561
726.109	0.57493	0.57954
726.243	0.55971	0.56582
726.378	0.53643	0.54383
726.512	0.57234	0.57577
726.647	0.56364	0.56742
726.781	0.56742	0.57188
726.916	0.54578	0.5533
727.05	0.57588	0.58076
727.185	0.55498	0.56168
727.319	0.52825	0.5354
727.454	0.56008	0.56557
727.588	0.50425	0.51096
727.723	0.54123	0.54716
727.857	0.56279	0.56744
727.992	0.56974	0.5732
728.126	0.52711	0.5318
728.261	0.55115	0.55383
728.395	0.51658	0.5213
728.53	0.52754	0.5335
728.664	0.53205	0.53831
728.799	0.51264	0.51643
728.934	0.52101	0.52677
729.068	0.52595	0.53077
729.203	0.53698	0.54212
729.337	0.49044	0.49719
729.472	0.50988	0.51746
729.606	0.4912	0.49738
729.741	0.50641	0.51388
729.875	0.51143	0.51613
730.01	0.49731	0.50149
730.144	0.49898	0.50413
730.279	0.47401	0.47982
730.413	0.47709	0.48528
730.548	0.43271	0.43933
730.682	0.45512	0.46212
730.817	0.45045	0.45516
730.952	0.4632	0.46628
731.086	0.44012	0.44608
731.221	0.41575	0.422
731.355	0.43045	0.43675
731.49	0.45072	0.45932
731.624	0.46772	0.47396
731.759	0.44485	0.44993
731.893	0.44649	0.45492
732.028	0.45717	0.46156
732.162	0.44511	0.44815
732.297	0.41498	0.42169
732.431	0.42795	0.43388
732.566	0.46799	0.47339
732.7	0.41299	0.42009
732.835	0.40355	0.4109
732.969	0.42267	0.42739
733.104	0.41651	0.42267
733.239	0.44369	0.45073
733.373	0.40928	0.41472
733.508	0.42099	0.42642
733.642	0.43657	0.44052
733.777	0.41707	0.42135
733.911	0.38496	0.3912
734.046	0.39153	0.39734
734.18	0.39369	0.39877
734.315	0.39034	0.39629
734.449	0.40775	0.41069
734.584	0.38995	0.39466
734.718	0.36937	0.37387
734.853	0.40515	0.40929
734.987	0.4198	0.42232
735.122	0.38716	0.3916
735.256	0.39229	0.39649
735.391	0.38293	0.38833
735.525	0.38102	0.38624
735.66	0.33716	0.34314
735.794	0.41593	0.42059
735.929	0.37808	0.38424
736.064	0.36234	0.36828
736.198	0.37294	0.38051
736.333	0.37055	0.37684
736.467	0.35185	0.3592
736.602	0.34871	0.35451
736.736	0.36686	0.3731
736.871	0.31645	0.32311
737.005	0.34055	0.34669
737.14	0.32432	0.33141
737.274	0.34706	0.3511
737.409	0.32854	0.33385
737.543	0.35858	0.36446
737.678	0.31003	0.31725
737.812	0.32949	0.33398
737.947	0.3497	0.35317
738.082	0.32469	0.33048
738.216	0.33006	0.33666
738.351	0.31907	0.32287
738.485	0.27316	0.28052
738.62	0.32592	0.33097
738.754	0.32327	0.32862
738.889	0.2974	0.30417
739.023	0.3063	0.31128
739.158	0.28825	0.29595
739.292	0.29219	0.29954
739.427	0.28718	0.29031
739.561	0.28692	0.29372
739.696	0.30877	0.31402
739.83	0.31079	0.31476
739.965	0.29487	0.29931
740.099	0.28207	0.28605
740.234	0.29362	0.29794
740.369	0.2806	0.28654
740.503	0.27323	0.281
740.638	0.31302	0.31761
740.772	0.23948	0.24682
740.907	0.26418	0.27168
741.041	0.26569	0.27024
741.176	0.25014	0.25345
741.31	0.23591	0.24194
741.445	0.23896	0.24383
741.579	0.25103	0.25651
741.714	0.22948	0.23581
741.848	0.25517	0.25987
741.983	0.28786	0.29179
742.117	0.25838	0.26561
742.252	0.23168	0.23451
742.386	0.25367	0.25829
742.521	0.27243	0.27725
742.655	0.26798	0.27066
742.79	0.24215	0.24617
742.925	0.23668	0.23987
743.059	0.26323	0.26551
743.194	0.23401	0.23634
743.328	0.19748	0.20201
743.463	0.22961	0.23518
743.597	0.22143	0.22473
743.732	0.20663	0.20996
743.866	0.19763	0.20324
744.001	0.21047	0.21493
744.135	0.20699	0.21124
744.27	0.23347	0.23626
744.404	0.2306	0.23513
744.539	0.22748	0.23207
744.673	0.21991	0.22407
744.808	0.2017	0.20508
744.942	0.21069	0.21343
745.077	0.20327	0.20578
745.212	0.222	0.22574
745.346	0.20986	0.21263
745.481	0.19051	0.19297
745.615	0.1972	0.20016
745.75	0.20815	0.21126
745.884	0.18584	0.19117
746.019	0.17695	0.18009
746.153	0.18272	0.18726
746.288	0.21684	0.21907
746.422	0.20147	0.20489
746.557	0.19833	0.20212
746.691	0.19432	0.19914
746.826	0.20758	0.21066
746.96	0.18088	0.18484
747.095	0.20461	0.20781
747.229	0.17878	0.18381
747.364	0.18687	0.1905
747.499	0.16258	0.16672
747.633	0.17353	0.17656
747.768	0.18071	0.18406
747.902	0.15977	0.16441
748.037	0.17898	0.18269
748.171	0.17799	0.18066
748.306	0.15429	0.15764
748.44	0.18012	0.18287
748.575	0.17365	0.17574
748.709	0.16737	0.17118
748.844	0.17741	0.18028
748.978	0.1988	0.19994
749.113	0.1796	0.18269
749.247	0.16866	0.17011
749.382	0.15164	0.15639
749.516	0.16624	0.1699
749.651	0.1438	0.1486
749.785	0.17909	0.18103
749.92	0.14482	0.14785
750.055	0.14086	0.14429
750.189	0.15331	0.15648
750.324	0.13529	0.13859
750.458	0.14801	0.15033
750.593	0.17091	0.17291
750.727	0.15417	0.15664
750.862	0.16303	0.16523
750.996	0.14381	0.1457
751.131	0.1418	0.14567
751.265	0.14153	0.1453
751.4	0.14085	0.14315
751.534	0.13286	0.13485
751.669	0.13776	0.1409
751.803	0.13383	0.13737
751.938	0.1316	0.13422
752.072	0.13958	0.14243
752.207	0.15342	0.1557
752.342	0.14614	0.14899
752.476	0.15362	0.15577
752.611	0.12693	0.12962
752.745	0.14341	0.14642
752.88	0.14764	0.14875
753.014	0.14187	0.14453
753.149	0.12466	0.1273
753.283	0.12467	0.12812
753.418	0.13941	0.14329
753.552	0.13361	0.13528
753.687	0.13603	0.13821
753.821	0.12172	0.12521
753.956	0.121	0.1233
754.09	0.10907	0.11221
754.225	0.12083	0.12334
754.359	0.10854	0.1118
754.494	0.13515	0.13576
754.629	0.10378	0.10452
754.763	0.14104	0.14202
754.898	0.13844	0.13901
755.032	0.1518	0.15488
755.167	0.14211	0.1428
755.301	0.12634	0.12884
755.436	0.12226	0.12292
755.57	0.1407	0.14203
755.705	0.11147	0.11325
755.839	0.11055	0.11236
755.974	0.10519	0.10695
756.108	0.10407	0.10513
756.243	0.10847	0.1104
756.377	0.12412	0.12512
756.512	0.12618	0.12955
756.646	0.11208	0.11248
756.781	0.11071	0.11165
756.915	0.07762	0.07881
757.05	0.10007	0.10181
757.185	0.07513	0.07808
757.319	0.0735	0.07457
757.454	0.06801	0.07173
757.588	0.07533	0.07794
757.723	0.09484	0.09687
757.857	0.08677	0.08853
757.992	0.11093	0.11211
758.126	0.10375	0.10501
758.261	0.1016	0.10195
758.395	0.09854	0.09947
758.53	0.08393	0.08594
758.664	0.11843	0.11851
758.799	0.06965	0.07202
758.933	0.1227	0.12354
759.068	0.07745	0.07951
759.202	0.11122	0.11045
759.337	0.06812	0.07056
759.472	0.08771	0.08722
759.606	0.09091	0.09331
759.741	0.10398	0.10462
759.875	0.08187	0.08435
760.01	0.09283	0.09428
760.144	0.08243	0.08268
760.279	0.09756	0.09729
760.413	0.07106	0.07314
760.548	0.0571	0.05989
760.682	0.06996	0.07185
760.817	0.08625	0.08676
760.951	0.07465	0.07506
761.086	0.08979	0.08908
761.22	0.07606	0.07672
761.355	0.073	0.07464
761.489	0.08555	0.08562
761.624	0.07576	0.07512
761.759	0.10275	0.10228
761.893	0.0911	0.09008
762.028	0.06377	0.06407
762.162	0.06903	0.06958
762.297	0.07116	0.07204
762.431	0.06336	0.06438
762.566	0.07524	0.07643
762.7	0.05815	0.06047
762.835	0.08316	0.08438
762.969	0.07288	0.07252
763.104	0.04609	0.04778
763.238	0.05288	0.0547
763.373	0.07011	0.07017
763.507	0.0504	0.05158
763.642	0.06111	0.06111
763.776	0.07302	0.07336
763.911	0.06283	0.06543
764.045	0.05901	0.06046
764.18	0.03966	0.04209
764.315	0.06821	0.0695
764.449	0.05265	0.05451
764.584	0.04284	0.04438
764.718	0.0542	0.05359
764.853	0.06911	0.06941
764.987	0.04787	0.04877
765.122	0.07632	0.07517
765.256	0.05182	0.05079
765.391	0.0558	0.05581
765.525	0.0384	0.03931
765.66	0.04202	0.04281
765.794	0.06466	0.0646
765.929	0.04877	0.0482
766.063	0.04816	0.04914
766.198	0.06681	0.06672
766.332	0.03187	0.03218
766.467	0.0448	0.04623
766.602	0.04083	0.04069
766.736	0.03818	0.03779
766.871	0.03788	0.03768
767.005	0.05274	0.05337
767.14	0.0519	0.05202
767.274	0.05196	0.05252
767.409	0.06994	0.06978
767.543	0.02819	0.02839
767.678	0.02167	0.02201
767.812	0.03758	0.03856
767.947	0.06108	0.06209
768.081	0.05968	0.06167
768.216	0.03959	0.04063
768.35	0.07248	0.07154
768.485	0.03709	0.03728
768.62	0.04889	0.04922
768.754	0.02592	0.02595
768.889	0.0291	0.02906
769.023	0.03508	0.03518
769.158	0.04357	0.04504
769.292	0.03429	0.03427
769.427	0.04197	0.04249
769.561	0.04023	0.03973
769.696	0.02775	0.02895
769.83	0.02408	0.02521
769.965	0.05412	0.05379
770.099	0.06749	0.06525
770.234	0.03198	0.03236
770.368	0.05663	0.05697
770.503	0.03515	0.03501
770.637	0.04548	0.04606
770.772	0.04739	0.04792
770.907	0.03239	0.03368
771.041	0.00971	0.01139
771.176	0.03551	0.03632
771.31	0.03213	0.03182
771.445	0.04033	0.04041
771.579	0.05676	0.05623
771.714	0.02082	0.02219
771.848	0.01751	0.01864
771.983	0.01817	0.0198
772.117	0.04843	0.04825
772.252	0.02937	0.02949
772.386	0.03666	0.03783
772.521	0.02797	0.02823
772.655	0.03645	0.03657
772.79	0.03836	0.03968
772.924	0.02378	0.02411
773.059	0.04922	0.04987
773.193	0.03849	0.0386
773.328	0.03717	0.03721
773.462	0.05311	0.05248
773.597	0.02666	0.02743
773.732	0.04221	0.04273
773.866	0.00593	0.00732
774.001	0.01181	0.01256
774.135	0.04593	0.04618
774.27	0.04391	0.04356
774.404	0.05616	0.05491
774.539	0.04555	0.04486
774.673	0.02773	0.02832
774.808	0.03537	0.03622
774.942	0.02465	0.02558
775.077	0.02455	0.02454
775.211	0.05179	0.05087
775.346	0.03789	0.03793
775.48	0.03615	0.03578
775.615	0.02814	0.02826
775.75	0.05066	0.04964
775.884	0.01	0.01079
776.019	0.04643	0.0461
776.153	0.03624	0.03517
776.288	0.04422	0.04313
776.422	0.01869	0.01992
776.557	0.04323	0.04261
776.691	0.02507	0.02546
776.826	-0.01256	-0.0111
776.96	-0.00642	-0.00535
777.095	0.01775	0.01737
777.229	0.038	0.0384
777.364	0.02317	0.02213
777.498	-0.00214	-0.00172
777.633	0.04428	0.04409
777.767	0.01397	0.0142
777.902	0.01174	0.0114
778.037	0.04354	0.04336
778.171	0.03166	0.03059
778.306	0.00959	0.01084
778.44	0.02227	0.02183
778.575	0.00719	0.00804
778.709	0.00644	0.0064
778.844	0.00901	0.00855
778.978	0.01518	0.0154
779.113	0.01523	0.01564
779.247	0.01504	0.01429
779.382	0.000362508	0.00115
779.516	0.00938	0.01076
779.651	0.02052	0.01944
779.785	0.01067	0.01217
779.92	0.01831	0.01821
780.054	0.01986	0.01954
780.189	0.00344	0.00451
780.323	0.01127	0.01223
780.458	0.01535	0.01607
780.592	0.03003	0.02898
780.727	0.00234	0.0031
780.862	0.01795	0.01852
780.996	0.02862	0.02845
781.131	0.00812	0.00847
781.265	0.00329	0.00285
781.4	0.01762	0.01791
781.534	-0.0053	-0.00496
781.669	0.00194	0.00232
781.803	0.0239	0.02452
781.938	0.0234	0.02435
782.072	0.01663	0.01675
782.207	0.02495	0.02477
782.341	0.02772	0.02635
782.476	-0.00741	-0.00726
782.611	0.01466	0.01483
782.745	0.00384	0.00514
782.88	0.01952	0.02019
783.014	0.01823	0.01862
783.149	0.01466	0.01493
783.283	0.01772	0.01783
783.418	0.01234	0.0128
783.552	0.00232	0.00365
783.687	0.0183	0.01796
783.821	0.00817	0.00964
783.956	0.0264	0.02556
784.09	0.02893	0.0292
784.225	0.03168	0.03131
784.359	0.0154	0.01515
784.494	0.01726	0.01783
784.628	0.01883	0.01909
784.763	-0.00965	-0.00842
784.897	0.02922	0.02948
785.032	0.02803	0.02862
785.167	0.0014	0.0019
785.301	-0.00357	-0.00336
785.436	0.01305	0.01217
785.57	8.45375e-05	0.000300027
785.705	0.00702	0.00654
785.839	0.01586	0.01591
785.974	0.00972	0.00859
786.108	0.00898	0.00947
786.243	-0.00464	-0.00483
786.377	-0.000517255	-0.00136
786.512	-0.000121791	-0.000176647
786.646	-0.01106	-0.01055
786.781	-0.01262	-0.01222
786.915	-0.00524	-0.00583
787.05	0.03782	0.03564
787.184	0.00917	0.00889
787.319	-0.0067	-0.0075
787.453	-0.00674	-0.00614
787.588	-0.01197	-0.01205
787.722	0.03259	0.03205
787.857	0.03903	0.03781
787.992	0.00938	0.00862
788.126	0.00577	0.00503
788.261	-0.00207	-0.00136
788.395	0.00682	0.00632
788.53	-0.01147	-0.01163
788.664	-0.0075	-0.00658
788.799	-0.00522	-0.00459
788.933	0.01325	0.01202
789.068	-0.01946	-0.0184
789.202	0.000828181	0.000542478
789.337	0.00788	0.00814
789.471	0.01349	0.01332
789.606	-0.000623285	0.000336417
789.74	0.01114	0.01124
789.875	0.02093	0.02133
790.01	0.02339	0.02398
790.144	0.00305	0.00405
790.279	0.00289	0.00332
790.413	-0.00243	-0.00243
790.548	-0.01148	-0.01078
790.682	0.005	0.00528
790.817	-0.000617554	-5.10099e-06
790.951	-0.00133	0.000342797
791.086	0.0231	0.02225
791.22	0.00427	0.00526
791.355	0.000786629	0.000774362
791.489	8.45375e-05	0.000992572
791.624	0.014	0.01394
791.758	0.01685	0.01724
791.893	0.00766	0.00675
792.028	-0.000428419	0.000604443
792.162	0.00604	0.00645
792.297	-0.00853	-0.0084
792.431	0.01486	0.01467
792.566	0.01388	0.01283
792.7	-0.00912	-0.01007
792.835	0.01354	0.01265
792.969	-0.00611	-0.00576
793.104	0.01454	0.01422
793.238	0.04841	0.04604
793.373	0.03198	0.03099
793.507	0.02915	0.02839
793.642	0.01167	0.01165
793.776	0.01911	0.0184
793.911	0.02048	0.01926
794.045	0.0157	0.0164
794.18	-0.00364	-0.00328
794.314	0.01741	0.0167
794.449	0.02122	0.02084
794.583	0.03121	0.03241
794.718	0.02041	0.01999
794.852	0.00836	0.00994
794.987	0.00384	0.00396
795.122	0.01263	0.01266
795.256	0.03881	0.03837
795.391	0.01624	0.0173
795.525	0.01351	0.01498
795.66	0.02496	0.0259
795.794	0.00799	0.00851
795.929	-0.00291	-0.00235
796.063	-0.000545912	2.58169e-05
796.198	-0.01187	-0.01142
796.332	0.0108	0.01024
796.467	-0.02066	-0.01746
796.601	0.02345	0.0232
796.736	-0.01132	-0.01043
796.87	0.03281	0.03312
797.005	0.01371	0.01299
797.139	0.01979	0.02076
797.274	0.0339	0.03218
797.409	0.01773	0.0179
797.543	0.01518	0.01484
797.678	0.000899823	0.00153
797.812	0.02739	0.02667
797.947	0.01918	0.01811
798.081	0.01627	0.0171
798.216	0.04255	0.04189
798.35	0.0328	0.03225
798.485	0.01366	0.01326
798.619	-0.00393	-0.00249
798.754	0.01672	0.01716
798.888	0.01776	0.0176
799.023	0.03645	0.03647
799.158	0.02737	0.02851
799.292	0.03307	0.03292
799.427	0.00551	0.00633
799.561	0.02513	0.02305
799.696	-0.00764	-0.00746
799.83	0.02888	0.02806
799.965	0.01684	0.01678
800.099	0.01	0.01059
800.234	0.008	0.00905
800.368	0.00594	0.00631
800.503	-0.00939	-0.00855
800.637	0.00432	0.0056
800.772	0.0058	0.00673
800.906	0.01055	0.01181
801.041	0.01457	0.01525
801.175	0.00986	0.00943
801.31	0.01585	0.01599
801.444	0.02207	0.02257
801.579	0.00441	0.00378
801.713	-0.00138	-0.00123
801.848	0.03234	0.03122
801.982	-0.00233	-0.00204
802.117	0.00978	0.00934
802.252	0.02771	0.02638
802.386	-0.00672	-0.00573
802.521	-0.00672	-0.00573

## Sheet: Fig5b
Figure 5b
time	wt_norm_decay	wt_norm_fit	wt_norm_residual	irf
3.94003	-0.00126	8.50807e-43	-0.039	1.11602e-51
4.72787	-0.00109	7.31253e-42	-0.03931	1.17756e-50
5.51566	0.000358231	5.53697e-41	-0.03992	1.21295e-49
6.30339	0.000877846	4.05006e-40	-0.04022	1.2197e-48
7.09107	-0.000757977	2.893e-39	-0.03933	1.19734e-47
7.87869	-0.000700242	2.02091e-38	-0.03949	1.14747e-46
8.66626	-0.00149	1.38083e-37	-0.03908	1.07355e-45
9.45377	-0.000161383	9.22872e-37	-0.03969	9.80534e-45
10.2412	0.000877846	6.03328e-36	-0.04015	8.74307e-44
11.0286	-0.00182	3.85823e-35	-0.03896	7.61095e-43
11.816	-0.00182	2.41345e-34	-0.03895	6.46806e-42
12.6033	-0.000161383	1.47678e-33	-0.03976	5.36641e-41
13.3905	-0.000834957	8.83943e-33	-0.03938	4.34681e-40
14.1777	-0.000642507	5.17557e-32	-0.03959	3.43735e-39
14.9649	0.000377476	2.96434e-31	-0.03995	2.65374e-38
15.752	-0.000834957	1.66088e-30	-0.03935	2.00021e-37
16.539	-0.000103648	9.10306e-30	-0.03974	1.47186e-36
17.326	-0.00114	4.8807e-29	-0.0392	1.05741e-35
18.1129	-0.000488547	2.55989e-28	-0.0396	7.4165e-35
18.8998	3.10669e-05	1.31348e-27	-0.03984	5.07874e-34
19.6866	5.03119e-05	6.59289e-27	-0.03986	3.39544e-33
20.4734	0.00172	3.23736e-26	-0.04067	2.21631e-32
21.2601	0.00144	1.55515e-25	-0.04044	1.41241e-31
22.0467	1.18219e-05	7.30837e-25	-0.03985	8.78785e-31
22.8333	-0.000815712	3.36001e-24	-0.03945	5.33832e-30
23.6199	0.000185027	1.51128e-23	-0.03984	3.16621e-29
24.4064	0.000781621	6.65004e-23	-0.0402	1.83341e-28
25.1929	0.00105	2.86282e-22	-0.04021	1.03657e-27
25.9793	3.10669e-05	1.20575e-21	-0.03975	5.72194e-27
26.7656	0.000435211	4.96832e-21	-0.04004	3.08384e-26
27.5519	0.000704641	2.00292e-20	-0.04017	1.62276e-25
28.3382	0.00228	7.89993e-20	-0.04084	8.33739e-25
29.1244	-0.000700242	3.04855e-19	-0.03945	4.18239e-24
29.9105	0.000589171	1.15102e-18	-0.04006	2.04851e-23
30.6966	0.000127292	4.25197e-18	-0.0398	9.79652e-23
31.4827	0.000646906	1.53683e-17	-0.04009	4.57435e-22
32.2687	0.000319742	5.43487e-17	-0.03988	2.08547e-21
33.0546	-0.000911937	1.88059e-16	-0.03932	9.28356e-21
33.8405	-0.000103648	6.36714e-16	-0.03974	4.03509e-20
34.6264	-0.000700242	2.10931e-15	-0.03947	1.71244e-19
35.4122	-0.000353833	6.83748e-15	-0.03961	7.0961e-19
36.1979	0.00169	2.16876e-14	-0.04065	2.87111e-18
36.9836	-0.000450058	6.73132e-14	-0.03955	1.13429e-17
37.7692	0.000512191	2.04439e-13	-0.04002	4.37555e-17
38.5549	0.000454456	6.07593e-13	-0.04001	1.64812e-16
39.3404	-8.4403e-05	1.76706e-12	-0.03976	6.0615e-16
40.1259	-0.000796467	5.02913e-12	-0.0394	2.17682e-15
40.9113	0.00171	1.40068e-11	-0.0406	7.6332e-15
41.6967	-0.00222	3.81774e-11	-0.03864	2.61364e-14
42.4821	0.000666151	1.01835e-10	-0.04011	8.73848e-14
43.2674	0.000377476	2.65844e-10	-0.03997	2.85285e-13
44.0526	0.000223517	6.79211e-10	-0.03986	9.09457e-13
44.8378	0.000589171	1.69838e-09	-0.04003	2.83098e-12
45.623	0.000954826	4.15654e-09	-0.04031	8.60496e-12
46.4081	-4.5913e-05	9.95657e-09	-0.03977	2.55404e-11
47.1932	0.000377476	2.3344e-08	-0.03999	7.40225e-11
47.9782	0.000820111	5.35731e-08	-0.04022	2.09493e-10
48.7631	0.000492946	1.20347e-07	-0.04	5.78951e-10
49.548	0.000512191	2.6464e-07	-0.04	1.56237e-09
50.3329	-0.000796467	5.6967e-07	-0.03934	4.11717e-09
51.1177	0.00165	1.20048e-06	-0.04053	1.05946e-08
51.9025	-0.000488547	2.47666e-06	-0.03946	2.66225e-08
52.6872	8.88018e-05	5.00236e-06	-0.03975	6.5326e-08
53.4719	0.000127292	9.89244e-06	-0.03985	1.56533e-07
54.2565	0.00136	1.91544e-05	-0.04047	3.6627e-07
55.0411	0.000627661	3.63158e-05	-0.04012	8.36917e-07
55.8256	-0.00211	6.7423e-05	-0.03874	1.86746e-06
56.6101	-0.000122893	0.000122583	-0.03963	4.06913e-06
57.3946	-0.00201	0.000218268	-0.03866	8.65851e-06
58.1789	-0.000122893	0.000380643	-0.0395	1.79918e-05
58.9633	0.00184	0.000650199	-0.0403	3.6509e-05
59.7476	3.10669e-05	0.00109	-0.03923	7.23466e-05
60.5318	-0.000103648	0.00178	-0.03878	0.000140001
61.316	0.0023	0.00286	-0.03945	0.000264572
62.1002	0.00263	0.00451	-0.03877	0.000488266
62.8843	0.00453	0.00695	-0.03844	0.000879971
63.6684	0.00717	0.0105	-0.03788	0.00155
64.4524	0.01362	0.01556	-0.03842	0.00266
65.2364	0.02126	0.0226	-0.03873	0.00447
66.0203	0.02965	0.03218	-0.03806	0.00732
66.8042	0.04458	0.04494	-0.03866	0.01173
67.5881	0.06158	0.06155	-0.0385	0.01833
68.3719	0.08178	0.08271	-0.03843	0.02799
69.1556	0.11577	0.10906	-0.04046	0.04173
69.9393	0.14431	0.14115	-0.03886	0.06077
70.723	0.1905	0.17936	-0.04064	0.08642
71.5066	0.2323	0.22383	-0.03999	0.12002
72.2902	0.28674	0.27443	-0.04164	0.16279
73.0737	0.33476	0.33068	-0.0398	0.21564
73.8572	0.39605	0.39177	-0.03983	0.27897
74.6406	0.45695	0.45657	-0.03958	0.35246
75.424	0.52126	0.52365	-0.03951	0.43491
76.2074	0.5826	0.5914	-0.03939	0.52411
76.9907	0.64016	0.65807	-0.03816	0.61684
77.7739	0.70397	0.72196	-0.03858	0.70902
78.5572	0.75857	0.78143	-0.03832	0.79595
79.3404	0.80838	0.83511	-0.03801	0.87267
80.1235	0.85757	0.88188	-0.03835	0.93445
80.9066	0.90551	0.92101	-0.03916	0.97724
81.6896	0.93822	0.9521	-0.03946	0.99815
82.4726	0.96199	0.97513	-0.03967	0.99571
83.2556	0.98301	0.9904	-0.03916	0.9701
84.0385	0.99365	0.99844	-0.03985	0.92311
84.8214	1	1	-0.04024	0.8579
85.6042	0.99577	0.99593	-0.03996	0.77871
86.387	0.98229	0.98712	-0.03924	0.69035
87.1698	0.97681	0.97447	-0.03962	0.59774
87.9525	0.96611	0.9588	-0.04064	0.5055
88.7351	0.94044	0.94087	-0.03966	0.41753
89.5178	0.93584	0.92131	-0.04181	0.33683
90.3003	0.90422	0.90066	-0.03976	0.2654
91.0829	0.87905	0.87935	-0.03952	0.20424
91.8654	0.86228	0.85771	-0.04002	0.15352
92.6478	0.84544	0.83601	-0.04042	0.11271
93.4303	0.81336	0.81442	-0.03889	0.08082
94.2126	0.79212	0.79308	-0.03863	0.0566
94.995	0.76945	0.77209	-0.03875	0.03872
95.7773	0.76425	0.7515	-0.0407	0.02587
96.5595	0.73625	0.73136	-0.03968	0.01688
97.3417	0.71945	0.71168	-0.04017	0.01076
98.1239	0.68646	0.69249	-0.03852	0.0067
98.906	0.67205	0.67378	-0.03875	0.00407
99.6881	0.64945	0.65556	-0.03863	0.00242
100.47	0.62982	0.63782	-0.03858	0.0014
101.252	0.61404	0.62055	-0.03858	0.000795552
102.034	0.59401	0.60375	-0.03857	0.000440359
102.816	0.584	0.5874	-0.03906	0.00023806
103.598	0.56516	0.5715	-0.03873	0.000125711
104.38	0.55198	0.55604	-0.03907	6.48447e-05
105.162	0.53404	0.54101	-0.03857	3.26703e-05
105.943	0.5214	0.52639	-0.03915	1.60772e-05
106.725	0.50438	0.51218	-0.03832	7.72837e-06
107.507	0.49009	0.49837	-0.0388	3.62865e-06
108.288	0.48079	0.48494	-0.03925	1.66412e-06
109.07	0.45814	0.47188	-0.03733	7.45501e-07
109.852	0.44802	0.45919	-0.03797	3.26209e-07
110.633	0.43116	0.44686	-0.03761	1.39436e-07
111.415	0.41769	0.43487	-0.03674	5.82157e-08
112.196	0.4071	0.42322	-0.03721	2.37406e-08
112.978	0.39794	0.4119	-0.0382	9.45759e-09
113.759	0.38635	0.40089	-0.03778	3.68009e-09
114.54	0.37589	0.39019	-0.03775	1.39887e-09
115.322	0.36195	0.37979	-0.03722	5.19386e-10
116.103	0.34763	0.36969	-0.0363	1.88362e-10
116.884	0.34315	0.35987	-0.03723	6.67249e-11
117.665	0.33266	0.35032	-0.03734	2.30905e-11
118.447	0.32115	0.34105	-0.03661	7.80609e-12
119.228	0.31307	0.33203	-0.0369	2.57769e-12
120.009	0.31134	0.32327	-0.03814	8.31425e-13
120.79	0.30329	0.31475	-0.0385	2.61946e-13
121.571	0.29152	0.30648	-0.03783	8.0624e-14
122.352	0.28609	0.29843	-0.03823	2.42428e-14
123.133	0.26819	0.29061	-0.03584	7.11926e-15
123.914	0.26486	0.28302	-0.03697	2.04247e-15
124.694	0.26511	0.27563	-0.03876	5.72465e-16
125.475	0.25353	0.26846	-0.03733	1.56702e-16
126.256	0.24958	0.26148	-0.0384	4.1906e-17
127.037	0.24442	0.2547	-0.03897	1.09486e-17
127.817	0.23497	0.24811	-0.03763	2.79412e-18
128.598	0.23037	0.24171	-0.0384	6.96529e-19
129.379	0.22372	0.23549	-0.03826	1.69637e-19
130.16	0.21786	0.22944	-0.03804	4.03487e-20
130.94	0.21175	0.22356	-0.03788	9.37799e-21
131.721	0.20555	0.21784	-0.03778	2.12872e-21
132.501	0.19639	0.21229	-0.03692	4.72087e-22
133.281	0.19167	0.20689	-0.03653	1.02288e-22
134.062	0.18655	0.20165	-0.03699	2.16448e-23
134.842	0.17893	0.19655	-0.03606	4.47489e-24
135.623	0.17862	0.1916	-0.03757	9.03891e-25
136.403	0.17504	0.18678	-0.03754	1.7831e-25
137.183	0.16656	0.1821	-0.03625	3.43671e-26
137.964	0.16444	0.17755	-0.03685	6.47175e-27
138.744	0.16125	0.17313	-0.03744	1.19021e-27
139.524	0.16107	0.16883	-0.03836	2.13913e-28
140.304	0.15338	0.16465	-0.03741	3.75471e-29
141.084	0.15184	0.16059	-0.03776	6.43921e-30
141.864	0.14824	0.15665	-0.03813	1.07873e-30
142.644	0.14241	0.15281	-0.0374	1.76528e-31
143.424	0.14248	0.14908	-0.03857	2.82255e-32
144.204	0.14177	0.14546	-0.03921	4.40853e-33
144.984	0.13696	0.14194	-0.03895	6.72786e-34
145.764	0.13759	0.13851	-0.04027	1.00272e-34
146.544	0.13063	0.13519	-0.03901	1.46022e-35
147.324	0.12763	0.13195	-0.03926	2.07775e-36
148.104	0.12453	0.12881	-0.03894	2.888e-37
148.884	0.12585	0.12576	-0.04041	3.92133e-38
149.663	0.12239	0.12279	-0.03994	5.20114e-39
150.443	0.11594	0.1199	-0.0392	6.74076e-40
151.223	0.11373	0.11709	-0.03888	8.534e-41
152.003	0.11144	0.11437	-0.03912	1.05543e-41
152.782	0.11038	0.11172	-0.03973	1.27543e-42
153.562	0.10755	0.10914	-0.0398	1.50564e-43
154.341	0.10771	0.10664	-0.04023	1.73628e-44
155.121	0.10555	0.1042	-0.04034	1.95648e-45
155.9	0.09882	0.10183	-0.03898	2.15363e-46
156.68	0.09645	0.09953	-0.03867	2.31582e-47
157.459	0.09735	0.0973	-0.03982	2.43334e-48
158.239	0.09581	0.09513	-0.03983	2.49771e-49
159.018	0.09427	0.09301	-0.04009	2.5045e-50
159.797	0.09708	0.09096	-0.04143	2.45398e-51
160.577	0.09127	0.08896	-0.04059	2.34891e-52
161.356	0.09289	0.08702	-0.04141	2.19636e-53
162.135	0.09198	0.08514	-0.04168	2.00624e-54
162.915	0.08833	0.08331	-0.04101	1.79079e-55
163.694	0.08867	0.08152	-0.04188	1.56153e-56
164.473	0.08765	0.07979	-0.0419	1.33057e-57
165.252	0.08586	0.07811	-0.04203	1.10723e-58
166.031	0.08215	0.07647	-0.04126	9.00375e-60
166.81	0.08219	0.07488	-0.042	7.15483e-61
167.589	0.08257	0.07333	-0.04256	5.55244e-62
168.368	0.08146	0.07183	-0.0426	4.21076e-63
169.147	0.07836	0.07037	-0.04188	3.11953e-64
169.926	0.0762	0.06895	-0.04222	2.25848e-65
170.705	0.0742	0.06757	-0.04188	1.59734e-66
171.484	0.07395	0.06622	-0.04202	1.10365e-67
172.263	0.07551	0.06492	-0.04328	7.44938e-69
173.042	0.07332	0.06365	-0.04285	4.91377e-70
173.82	0.07258	0.06242	-0.04291	3.1664e-71
174.599	0.07166	0.06122	-0.04293	1.9933e-72
175.378	0.06954	0.06005	-0.04278	1.22585e-73
176.157	0.06904	0.05892	-0.04303	7.36741e-75
176.935	0.06475	0.05782	-0.04156	4.32566e-76
177.714	0.06327	0.05674	-0.04157	2.48204e-77
178.493	0.06404	0.0557	-0.04245	1.3908e-78
179.271	0.06187	0.05469	-0.04178	7.61628e-80
180.05	0.06165	0.05371	-0.04208	4.07458e-81
180.828	0.05725	0.05275	-0.0409	2.13034e-82
181.607	0.05819	0.05182	-0.04148	1.08813e-83
182.385	0.05505	0.05092	-0.04066	5.4297e-85
183.164	0.05432	0.05004	-0.04082	2.64689e-86
183.942	0.05517	0.04918	-0.04156	1.26104e-87
184.721	0.05438	0.04835	-0.04165	5.86937e-89
185.499	0.05374	0.04754	-0.04155	2.66882e-90
186.278	0.05349	0.04676	-0.04174	1.18554e-91
187.056	0.05238	0.04599	-0.04148	5.14698e-93
187.834	0.05295	0.04525	-0.04207	2.18303e-94
188.612	0.04968	0.04453	-0.04118	9.04558e-96
189.391	0.04991	0.04382	-0.04152	3.6617e-97
190.169	0.04581	0.04314	-0.04029	1.4487e-98
190.947	0.0503	0.04248	-0.04229	5.59948e-100
191.725	0.04757	0.04183	-0.0413	2.11441e-101
192.503	0.04907	0.04121	-0.04221	7.80344e-103
193.281	0.04774	0.0406	-0.04165	2.81357e-104
194.06	0.04645	0.04	-0.04136	9.91072e-106
194.838	0.04466	0.03942	-0.04113	3.41057e-107
195.616	0.04266	0.03886	-0.04059	1.14663e-108
196.394	0.04308	0.03832	-0.04113	3.76778e-110
197.172	0.03885	0.03779	-0.03957	1.20956e-111
197.95	0.0406	0.03727	-0.04035	3.79522e-113
198.728	0.03808	0.03677	-0.03965	1.16287e-114
199.506	0.04098	0.03628	-0.04093	3.48258e-116
200.284	0.03739	0.03581	-0.03986	1.01895e-117
201.061	0.03968	0.03535	-0.04092	2.9126e-119
201.839	0.03962	0.0349	-0.04097	8.13748e-121
202.617	0.03779	0.03446	-0.0405	2.22117e-122
203.395	0.03677	0.03404	-0.04006	5.9232e-124
204.173	0.03665	0.03362	-0.04037	1.54317e-125
204.95	0.03621	0.03322	-0.0404	3.92969e-127
205.728	0.03513	0.03283	-0.04019	9.77196e-129
206.506	0.03535	0.03245	-0.04044	2.37518e-130
207.283	0.0365	0.03208	-0.04094	5.64293e-132
208.061	0.03706	0.03172	-0.04131	1.30915e-133
208.839	0.03363	0.03137	-0.04008	2.96875e-135
209.616	0.03257	0.03103	-0.03981	6.57724e-137
210.394	0.03398	0.0307	-0.04053	1.42364e-138
211.172	0.034	0.03038	-0.04074	3.01056e-140
211.949	0.03292	0.03007	-0.04029	6.22298e-142
212.726	0.0319	0.02977	-0.04009	1.25672e-143
213.504	0.03163	0.02947	-0.03995	2.47954e-145
214.281	0.02886	0.02918	-0.03913	4.77962e-147
215.059	0.03067	0.0289	-0.03996	9.00592e-149
215.836	0.0303	0.02863	-0.03978	1.65789e-150
216.614	0.03188	0.02836	-0.04054	2.98024e-152
217.391	0.02986	0.02811	-0.0397	5.23949e-154
218.168	0.02886	0.02786	-0.03944	8.99489e-156
218.946	0.03161	0.02761	-0.04066	1.50947e-157
219.723	0.02853	0.02737	-0.03957	2.47484e-159
220.5	0.02719	0.02714	-0.03911	3.9643e-161
221.278	0.02805	0.02692	-0.03964	6.20414e-163
222.055	0.02617	0.0267	-0.03881	9.49131e-165
222.832	0.0267	0.02649	-0.03918	1.41786e-166
223.609	0.02526	0.02628	-0.03869	2.07049e-168
224.387	0.02713	0.02608	-0.03952	2.954e-170
225.164	0.02755	0.02588	-0.03999	4.11989e-172
225.941	0.02684	0.02569	-0.03966	5.61074e-174
226.718	0.02638	0.0255	-0.0395	7.46957e-176
227.495	0.02682	0.02532	-0.03962	9.71564e-178
228.272	0.02476	0.02515	-0.039	1.23466e-179
229.049	0.02432	0.02498	-0.03886	1.53381e-181
229.826	0.02567	0.02481	-0.03952	1.86165e-183
230.603	0.02593	0.02465	-0.03978	2.20637e-185
231.38	0.02482	0.02449	-0.0393	2.55629e-187
232.157	0.02376	0.02434	-0.03871	2.89532e-189
232.934	0.02513	0.02419	-0.0396	3.20211e-191
233.711	0.02532	0.02404	-0.03967	3.46003e-193
234.488	0.02593	0.0239	-0.04002	3.65494e-195
235.265	0.02386	0.02376	-0.03918	3.77214e-197
236.042	0.02669	0.02363	-0.04048	3.80366e-199
236.819	0.02174	0.0235	-0.03827	3.74955e-201
237.596	0.02259	0.02337	-0.03884	3.60915e-203
238.372	0.02307	0.02324	-0.03914	3.39624e-205
239.149	0.02338	0.02312	-0.03935	3.12249e-207
239.926	0.02395	0.023	-0.03953	2.80486e-209
240.703	0.02522	0.02289	-0.04012	2.46318e-211
241.48	0.02243	0.02278	-0.03895	2.11215e-213
242.256	0.02124	0.02267	-0.0385	1.77064e-215
243.033	0.02349	0.02256	-0.03956	1.45026e-217
243.81	0.02347	0.02246	-0.03955	1.16058e-219
244.586	0.02407	0.02236	-0.03997	9.07431e-222
245.363	0.02388	0.02226	-0.03989	6.93644e-224
246.14	0.02384	0.02217	-0.03987	5.17725e-226
246.916	0.02274	0.02207	-0.03933	3.77788e-228
247.693	0.02097	0.02198	-0.03875	2.69346e-230
248.469	0.01872	0.02189	-0.03772	1.87624e-232
249.246	0.01906	0.02181	-0.038	1.27696e-234
250.023	0.01987	0.02172	-0.03827	8.49695e-237
250.799	0.02005	0.02164	-0.03846	5.52054e-239
251.576	0.02155	0.02156	-0.03908	3.5067e-241
252.352	0.01868	0.02148	-0.03799	2.17636e-243
253.129	0.02012	0.02141	-0.03859	1.31971e-245
253.905	0.02103	0.02134	-0.03904	7.82406e-248
254.681	0.0232	0.02126	-0.04012	4.52913e-250
255.458	0.02062	0.02119	-0.03887	2.56333e-252
256.234	0.02043	0.02112	-0.03881	1.41651e-254
257.011	0.02132	0.02106	-0.0392	7.65325e-257
257.787	0.02147	0.02099	-0.03944	4.04008e-259
258.563	0.02101	0.02093	-0.03924	2.08521e-261
259.34	0.02201	0.02087	-0.03981	1.05083e-263
260.116	0.01991	0.02081	-0.0388	5.17765e-266
260.893	0.02114	0.02075	-0.03932	2.4909e-268
261.669	0.01983	0.02069	-0.0388	1.17165e-270
262.445	0.02049	0.02063	-0.03898	5.38469e-273
263.221	0.01993	0.02058	-0.03888	2.41794e-275
263.998	0.02189	0.02053	-0.03983	1.06159e-277
264.774	0.02016	0.02047	-0.03907	4.55078e-280
265.55	0.02135	0.02042	-0.03942	1.90741e-282
266.326	0.02184	0.02037	-0.03985	7.81134e-285
267.103	0.02149	0.02032	-0.03959	3.12336e-287
267.879	0.01989	0.02028	-0.03901	0
268.655	0.02122	0.02023	-0.03963	0
269.431	0.02072	0.02018	-0.03941	0
270.207	0.02124	0.02014	-0.03968	0
270.983	0.02043	0.0201	-0.0395	0
271.76	0.01981	0.02005	-0.03912	0
272.536	0.01893	0.02001	-0.0388	0
273.312	0.01966	0.01997	-0.03903	0
274.088	0.01772	0.01993	-0.03818	0
274.864	0.01901	0.0199	-0.03878	0
275.64	0.01893	0.01986	-0.03888	0
276.416	0.02128	0.01982	-0.03986	0
277.192	0.01845	0.01978	-0.03859	0
277.968	0.01841	0.01975	-0.03861	0
278.744	0.01993	0.01971	-0.03918	0
279.52	0.01664	0.01968	-0.03779	0
280.296	0.0182	0.01965	-0.03845	0
281.072	0.02008	0.01962	-0.03942	0
281.848	0.01716	0.01958	-0.03823	0
282.624	0.01941	0.01955	-0.03909	0
283.4	0.01941	0.01952	-0.03914	0
284.176	0.01995	0.01949	-0.03932	0
284.952	0.01908	0.01946	-0.03896	0
285.728	0.0192	0.01944	-0.03907	0
286.503	0.01803	0.01941	-0.03856	0
287.279	0.01972	0.01938	-0.03938	0
288.055	0.01968	0.01935	-0.03946	0
288.831	0.02078	0.01933	-0.03988	0
289.607	0.02135	0.0193	-0.04011	0
290.383	0.01901	0.01928	-0.03915	0
291.159	0.01831	0.01925	-0.03876	0
291.934	0.01726	0.01923	-0.03826	0
292.71	0.01768	0.0192	-0.03852	0
293.486	0.01701	0.01918	-0.03812	0
294.262	0.02005	0.01916	-0.03969	0
295.037	0.01837	0.01914	-0.03886	0
295.813	0.01872	0.01911	-0.03918	0
296.589	0.01879	0.01909	-0.03917	0
297.365	0.01697	0.01907	-0.03825	0
298.14	0.01856	0.01905	-0.03896	0
298.916	0.01749	0.01903	-0.03845	0
299.692	0.01789	0.01901	-0.03873	0
300.467	0.01643	0.01899	-0.03801	0
301.243	0.01968	0.01897	-0.03954	0
302.019	0.01864	0.01895	-0.03917	0
302.795	0.01853	0.01893	-0.03896	0
303.57	0.01733	0.01891	-0.03846	0
304.346	0.01826	0.0189	-0.03888	0
305.122	0.01704	0.01888	-0.03832	0
305.897	0.01662	0.01886	-0.03823	0
306.673	0.01901	0.01884	-0.03918	0
307.448	0.01905	0.01883	-0.03919	0
308.224	0.01772	0.01881	-0.03871	0
309	0.01822	0.01879	-0.03901	0
309.775	0.01918	0.01878	-0.03924	0
310.551	0.01839	0.01876	-0.03896	0
311.326	0.01812	0.01874	-0.0389	0
312.102	0.0176	0.01873	-0.03865	0
312.877	0.0162	0.01871	-0.038	0
313.653	0.01897	0.0187	-0.03919	0
314.429	0.01658	0.01868	-0.0383	0
315.204	0.01777	0.01867	-0.03877	0
315.98	0.0166	0.01865	-0.03834	0
316.755	0.01953	0.01864	-0.03958	0
317.531	0.01818	0.01863	-0.03908	0
318.306	0.01791	0.01861	-0.03872	0
319.082	0.01781	0.0186	-0.03883	0
319.857	0.01541	0.01858	-0.03783	0
320.633	0.01727	0.01857	-0.03863	0
321.408	0.01743	0.01856	-0.03868	0
322.184	0.0187	0.01854	-0.03929	0
322.959	0.0167	0.01853	-0.03839	0
323.735	0.01604	0.01852	-0.03814	0
324.51	0.01718	0.01851	-0.03855	0
325.286	0.01762	0.01849	-0.03881	0
326.061	0.01789	0.01848	-0.03903	0
326.836	0.01891	0.01847	-0.03926	0
327.612	0.02012	0.01846	-0.03978	0
328.387	0.01816	0.01845	-0.03902	0
329.163	0.01833	0.01843	-0.03911	0
329.938	0.01795	0.01842	-0.03897	0
330.714	0.01602	0.01841	-0.03818	0
331.489	0.01739	0.0184	-0.03863	0
332.264	0.01545	0.01839	-0.03788	0
333.04	0.01639	0.01838	-0.03831	0
333.815	0.01612	0.01837	-0.03825	0
334.591	0.01695	0.01835	-0.03867	0
335.366	0.0172	0.01834	-0.03874	0
336.141	0.01479	0.01833	-0.03776	0
336.917	0.01862	0.01832	-0.03933	0
337.692	0.01679	0.01831	-0.03852	0
338.468	0.01847	0.0183	-0.03938	0
339.243	0.01624	0.01829	-0.03828	0
340.018	0.01697	0.01828	-0.03868	0
340.794	0.01787	0.01827	-0.03898	0
341.569	0.01806	0.01826	-0.03921	0
342.344	0.01716	0.01825	-0.03862	0
343.12	0.01585	0.01824	-0.03814	0
343.895	0.01808	0.01823	-0.03912	0
344.671	0.01787	0.01822	-0.03903	0
345.446	0.01708	0.01821	-0.0388	0
346.221	0.0201	0.0182	-0.04013	0
346.997	0.0171	0.01819	-0.03877	0
347.772	0.01806	0.01818	-0.03917	0
348.547	0.01749	0.01817	-0.03897	0
349.323	0.01462	0.01816	-0.03784	0
350.098	0.01662	0.01815	-0.0385	0
350.873	0.01604	0.01814	-0.03824	0
351.649	0.01683	0.01813	-0.03859	0
352.424	0.01747	0.01812	-0.03894	0
353.199	0.01562	0.01811	-0.03817	0
353.975	0.01668	0.0181	-0.03852	0
354.75	0.01631	0.0181	-0.03847	0
355.525	0.0192	0.01809	-0.03971	0
356.301	0.01862	0.01808	-0.03942	0
357.076	0.0186	0.01807	-0.03944	0
357.851	0.01529	0.01806	-0.03801	0
358.627	0.016	0.01805	-0.03834	0
359.402	0.01654	0.01804	-0.03861	0
360.177	0.01701	0.01803	-0.03881	0
360.953	0.01756	0.01802	-0.03902	0
361.728	0.01704	0.01802	-0.03874	0
362.503	0.01654	0.01801	-0.03849	0
363.279	0.01675	0.018	-0.0386	0
364.054	0.01566	0.01799	-0.03819	0
364.829	0.01754	0.01798	-0.03902	0
365.605	0.01643	0.01797	-0.0385	0
366.38	0.01743	0.01796	-0.03908	0
367.155	0.01497	0.01796	-0.03788	0
367.931	0.01697	0.01795	-0.03883	0
368.706	0.01687	0.01794	-0.03877	0
369.481	0.01876	0.01793	-0.03968	0
370.257	0.01645	0.01792	-0.03856	0
371.032	0.01649	0.01791	-0.03866	0
371.807	0.01587	0.01791	-0.03814	0
372.583	0.01629	0.0179	-0.03837	0
373.358	0.01498	0.01789	-0.03794	0
374.134	0.01562	0.01788	-0.03819	0
374.909	0.01922	0.01787	-0.03972	0
375.684	0.01789	0.01786	-0.03921	0
376.459	0.01681	0.01786	-0.03872	0
377.235	0.0187	0.01785	-0.03946	0
378.01	0.01658	0.01784	-0.03868	0
378.786	0.01764	0.01783	-0.03912	0
379.561	0.01647	0.01782	-0.03862	0
380.336	0.01706	0.01782	-0.03877	0
381.112	0.0162	0.01781	-0.03858	0
381.887	0.01776	0.0178	-0.03927	0
382.663	0.01726	0.01779	-0.03895	0
383.438	0.01643	0.01778	-0.03861	0
384.213	0.01685	0.01778	-0.03887	0
384.989	0.01604	0.01777	-0.03851	0
385.764	0.0157	0.01776	-0.0383	0
386.539	0.01681	0.01775	-0.03873	0
387.315	0.01885	0.01774	-0.03961	0
388.09	0.01822	0.01774	-0.03939	0
388.866	0.01641	0.01773	-0.03852	0
389.641	0.01593	0.01772	-0.0384	0
390.417	0.01701	0.01771	-0.03899	0
391.192	0.01633	0.01771	-0.03851	0
391.967	0.01456	0.0177	-0.03789	0
392.743	0.01747	0.01769	-0.03892	0
393.518	0.01739	0.01768	-0.03913	0
394.294	0.01851	0.01768	-0.03956	0
395.069	0.01699	0.01767	-0.03883	0
395.845	0.01718	0.01766	-0.03899	0
396.62	0.0161	0.01765	-0.03856	0
397.396	0.01593	0.01764	-0.0385	0
398.171	0.01458	0.01764	-0.038	0
398.947	0.01577	0.01763	-0.03836	0
399.722	0.01566	0.01762	-0.03829	0
400.498	0.01597	0.01761	-0.03843	0
401.273	0.01668	0.01761	-0.03874	0
402.049	0.01726	0.0176	-0.03906	0
402.824	0.01754	0.01759	-0.03933	0
403.6	0.01752	0.01758	-0.03922	0
404.375	0.01624	0.01758	-0.03871	0
405.151	0.01635	0.01757	-0.0387	0
405.926	0.01772	0.01756	-0.03907	0
406.702	0.0176	0.01755	-0.03922	0
407.477	0.01829	0.01755	-0.03961	0
408.253	0.02001	0.01754	-0.04044	0
409.028	0.01693	0.01753	-0.03889	0
409.804	0.01787	0.01752	-0.03931	0
410.58	0.01716	0.01752	-0.03919	0
411.355	0.01683	0.01751	-0.03901	0
412.131	0.01641	0.0175	-0.03875	0
412.906	0.01716	0.01749	-0.039	0
413.682	0.01751	0.01749	-0.03923	0
414.458	0.01645	0.01748	-0.03882	0
415.233	0.01964	0.01747	-0.04008	0
416.009	0.01585	0.01746	-0.03854	0
416.784	0.01706	0.01746	-0.03913	0
417.56	0.01606	0.01745	-0.03858	0
418.336	0.01645	0.01744	-0.03875	0
419.111	0.016	0.01744	-0.03861	0
419.887	0.0166	0.01743	-0.03876	0
420.663	0.01666	0.01742	-0.03892	0
421.439	0.01421	0.01741	-0.03772	0
422.214	0.01668	0.01741	-0.03886	0
422.99	0.0177	0.0174	-0.03941	0
423.766	0.01527	0.01739	-0.03817	0
424.542	0.0156	0.01738	-0.03843	0
425.317	0.0162	0.01738	-0.03857	0
426.093	0.01733	0.01737	-0.0392	0
426.869	0.0167	0.01736	-0.03885	0
427.645	0.01616	0.01735	-0.03864	0
428.42	0.01708	0.01735	-0.03907	0
429.196	0.0157	0.01734	-0.03845	0
429.972	0.01716	0.01733	-0.03916	0
430.748	0.0166	0.01733	-0.03878	0
431.524	0.01564	0.01732	-0.03855	0
432.3	0.01556	0.01731	-0.03848	0
433.075	0.01712	0.0173	-0.03918	0
433.851	0.01485	0.0173	-0.0382	0
434.627	0.0172	0.01729	-0.03916	0
435.403	0.01441	0.01728	-0.03785	0
436.179	0.01572	0.01727	-0.03851	0
436.955	0.0141	0.01727	-0.03782	0
437.731	0.01612	0.01726	-0.03872	0
438.507	0.01418	0.01725	-0.03786	0
439.283	0.01618	0.01725	-0.03877	0
440.059	0.01548	0.01724	-0.03846	0
440.835	0.01751	0.01723	-0.03929	0
441.611	0.01749	0.01722	-0.03945	0
442.387	0.01595	0.01722	-0.03861	0
443.163	0.01518	0.01721	-0.03827	0
443.939	0.01716	0.0172	-0.03932	0
444.715	0.01851	0.0172	-0.03982	0
445.491	0.01445	0.01719	-0.03803	0
446.267	0.01527	0.01718	-0.03826	0
447.043	0.01572	0.01717	-0.03868	0
447.819	0.01593	0.01717	-0.03866	0
448.595	0.01701	0.01716	-0.03916	0
449.371	0.01606	0.01715	-0.03876	0
450.147	0.01612	0.01715	-0.03876	0
450.924	0.01776	0.01714	-0.03952	0
451.7	0.01672	0.01713	-0.03901	0
452.476	0.01853	0.01712	-0.03985	0
453.252	0.01735	0.01712	-0.03934	0
454.028	0.01645	0.01711	-0.03911	0
454.805	0.01741	0.0171	-0.03942	0
455.581	0.0172	0.0171	-0.03931	0
456.357	0.0156	0.01709	-0.03867	0
457.133	0.01666	0.01708	-0.03913	0
457.91	0.01812	0.01707	-0.03983	0
458.686	0.01724	0.01707	-0.03929	0
459.462	0.01683	0.01706	-0.03918	0
460.239	0.01635	0.01705	-0.03889	0
461.015	0.01587	0.01705	-0.03883	0
461.791	0.01579	0.01704	-0.03869	0
462.568	0.01722	0.01703	-0.03922	0
463.344	0.01527	0.01703	-0.03838	0
464.12	0.01421	0.01702	-0.03794	0
464.897	0.01714	0.01701	-0.03931	0
465.673	0.01573	0.017	-0.03868	0
466.45	0.0147	0.017	-0.03824	0
467.226	0.0156	0.01699	-0.03868	0
468.003	0.01608	0.01698	-0.03881	0
468.779	0.01779	0.01698	-0.03967	0
469.556	0.01591	0.01697	-0.03878	0
470.332	0.01658	0.01696	-0.03914	0
471.109	0.01599	0.01695	-0.03875	0
471.885	0.0172	0.01695	-0.03939	0
472.662	0.01639	0.01694	-0.03903	0
473.439	0.01749	0.01693	-0.03949	0
474.215	0.01602	0.01693	-0.03889	0
474.992	0.01693	0.01692	-0.0392	0
475.769	0.01693	0.01691	-0.0393	0
476.545	0.01741	0.01691	-0.0394	0
477.322	0.01697	0.0169	-0.03932	0
478.099	0.01625	0.01689	-0.039	0
478.875	0.01566	0.01688	-0.03862	0
479.652	0.01558	0.01688	-0.03873	0
480.429	0.01502	0.01687	-0.0383	0
481.206	0.01404	0.01686	-0.03788	0
481.982	0.01674	0.01686	-0.03913	0
482.759	0.01664	0.01685	-0.03927	0
483.536	0.01637	0.01684	-0.03892	0
484.313	0.01483	0.01684	-0.03832	0
485.09	0.01602	0.01683	-0.03892	0
485.867	0.0161	0.01682	-0.03903	0
486.644	0.01366	0.01682	-0.03783	0
487.421	0.01543	0.01681	-0.03863	0
488.197	0.01675	0.0168	-0.03919	0
488.974	0.01466	0.01679	-0.03813	0
489.752	0.01635	0.01679	-0.0389	0
490.529	0.01531	0.01678	-0.03848	0
491.306	0.0136	0.01677	-0.03774	0
492.083	0.01656	0.01677	-0.03905	0
492.86	0.01558	0.01676	-0.03858	0
493.637	0.01624	0.01675	-0.03897	0
494.414	0.01522	0.01675	-0.03843	0
495.191	0.0165	0.01674	-0.039	0
495.968	0.01516	0.01673	-0.03843	0
496.745	0.01587	0.01673	-0.03872	0
497.523	0.01479	0.01672	-0.03828	0
498.3	0.01654	0.01671	-0.03898	0
499.077	0.01431	0.0167	-0.03811	0
499.854	0.01681	0.0167	-0.03926	0
500.632	0.01456	0.01669	-0.0383	0
501.409	0.01548	0.01668	-0.03866	0
502.186	0.01649	0.01668	-0.03924	0
502.964	0.01629	0.01667	-0.03903	0
503.741	0.01493	0.01666	-0.03843	0
504.518	0.01479	0.01666	-0.03834	0
505.296	0.01548	0.01665	-0.03868	0
506.073	0.0165	0.01664	-0.03904	0
506.851	0.01641	0.01664	-0.03907	0
507.628	0.01485	0.01663	-0.03845	0
508.406	0.01654	0.01662	-0.03915	0
509.183	0.01639	0.01661	-0.03896	0
509.961	0.0157	0.01661	-0.03879	0
510.738	0.01525	0.0166	-0.03865	0
511.516	0.01652	0.01659	-0.03922	0
512.294	0.01495	0.01659	-0.03852	0
513.071	0.01635	0.01658	-0.03913	0
513.849	0.01597	0.01657	-0.03891	0
514.627	0.01535	0.01657	-0.03867	0
515.404	0.01456	0.01656	-0.03844	0
516.182	0.01691	0.01655	-0.03941	0
516.96	0.01491	0.01655	-0.03851	0
517.738	0.01552	0.01654	-0.03875	0
518.516	0.01656	0.01653	-0.03921	0
519.293	0.01573	0.01653	-0.03879	0
520.071	0.01629	0.01652	-0.03926	0
520.849	0.01468	0.01651	-0.03834	0
521.627	0.01681	0.01651	-0.03944	0
522.405	0.01464	0.0165	-0.03836	0
523.183	0.01489	0.01649	-0.03854	0
523.961	0.01602	0.01648	-0.03892	0
524.739	0.0172	0.01648	-0.03946	0
525.517	0.01495	0.01647	-0.03854	0
526.295	0.01704	0.01646	-0.03935	0
527.073	0.01516	0.01646	-0.03865	0
527.851	0.01589	0.01645	-0.03886	0
528.63	0.01483	0.01644	-0.03842	0
529.408	0.01643	0.01644	-0.03922	0
530.186	0.016	0.01643	-0.03893	0
530.964	0.01516	0.01642	-0.03858	0
531.742	0.01522	0.01642	-0.03876	0
532.521	0.01591	0.01641	-0.0389	0
533.299	0.01699	0.0164	-0.03956	0
534.077	0.01606	0.0164	-0.03902	0
534.856	0.01618	0.01639	-0.03892	0
535.634	0.01573	0.01638	-0.03907	0
536.413	0.01473	0.01638	-0.0386	0
537.191	0.0161	0.01637	-0.039	0
537.969	0.01674	0.01636	-0.03946	0
538.748	0.01687	0.01636	-0.03946	0
539.526	0.01477	0.01635	-0.03842	0
540.305	0.01585	0.01634	-0.03907	0
541.083	0.01539	0.01634	-0.03886	0
541.862	0.01774	0.01633	-0.03994	0
542.641	0.01572	0.01632	-0.03892	0
543.419	0.01739	0.01632	-0.03981	0
544.198	0.0167	0.01631	-0.03948	0
544.977	0.01649	0.0163	-0.03934	0
545.756	0.01625	0.0163	-0.03937	0
546.534	0.01695	0.01629	-0.03951	0
547.313	0.01641	0.01628	-0.03929	0
548.092	0.0156	0.01627	-0.039	0
548.871	0.01518	0.01627	-0.03878	0
549.65	0.01558	0.01626	-0.03893	0
550.429	0.01573	0.01625	-0.03891	0
551.208	0.01389	0.01625	-0.03821	0
551.987	0.01681	0.01624	-0.03952	0
552.766	0.0145	0.01623	-0.03856	0
553.545	0.01479	0.01623	-0.03861	0
554.324	0.01387	0.01622	-0.03813	0
555.103	0.01735	0.01621	-0.03962	0
555.882	0.01733	0.01621	-0.03966	0
556.661	0.01498	0.0162	-0.03867	0
557.44	0.016	0.01619	-0.0392	0
558.22	0.01587	0.01619	-0.03913	0
558.999	0.01558	0.01618	-0.03898	0
559.778	0.0151	0.01617	-0.03871	0
560.557	0.01627	0.01617	-0.03924	0
561.337	0.01454	0.01616	-0.03847	0
562.116	0.01369	0.01615	-0.03823	0
562.895	0.01466	0.01615	-0.03864	0
563.675	0.01612	0.01614	-0.03927	0
564.454	0.01575	0.01613	-0.03898	0
565.234	0.01612	0.01613	-0.0392	0
566.013	0.01758	0.01612	-0.03986	0
566.793	0.01697	0.01611	-0.03962	0
567.573	0.01614	0.01611	-0.03926	0
568.352	0.01583	0.0161	-0.03905	0
569.132	0.01708	0.01609	-0.03978	0
569.912	0.01485	0.01609	-0.03865	0
570.691	0.01566	0.01608	-0.03898	0
571.471	0.01589	0.01607	-0.03904	0
572.251	0.01693	0.01607	-0.03956	0
573.031	0.01539	0.01606	-0.03895	0
573.811	0.01602	0.01605	-0.03937	0
574.591	0.01437	0.01605	-0.03852	0
575.37	0.01647	0.01604	-0.03946	0
576.15	0.016	0.01603	-0.03928	0
576.93	0.01498	0.01603	-0.03869	0
577.71	0.01677	0.01602	-0.03969	0
578.49	0.01547	0.01601	-0.03913	0
579.27	0.01702	0.01601	-0.03966	0
580.051	0.0157	0.016	-0.03922	0
580.831	0.01537	0.01599	-0.03891	0
581.611	0.01433	0.01599	-0.03844	0
582.391	0.01279	0.01598	-0.03785	0
583.171	0.01479	0.01597	-0.03877	0
583.952	0.01602	0.01597	-0.03931	0
584.732	0.01672	0.01596	-0.03952	0
585.513	0.01664	0.01595	-0.03947	0
586.293	0.01602	0.01595	-0.0392	0
587.073	0.01439	0.01594	-0.03862	0
587.854	0.01362	0.01594	-0.03826	0
588.634	0.01618	0.01593	-0.03936	0
589.415	0.01516	0.01592	-0.03896	0
590.195	0.01733	0.01592	-0.03998	0
590.976	0.01701	0.01591	-0.03976	0
591.757	0.01554	0.0159	-0.03903	0
592.537	0.01618	0.0159	-0.03938	0
593.318	0.01535	0.01589	-0.03917	0
594.099	0.01543	0.01588	-0.03893	0
594.88	0.01437	0.01588	-0.03878	0
595.66	0.01497	0.01587	-0.03893	0
596.441	0.01427	0.01586	-0.03864	0
597.222	0.01822	0.01586	-0.04022	0
598.003	0.01487	0.01585	-0.03872	0
598.784	0.01706	0.01584	-0.03978	0
599.565	0.01583	0.01584	-0.0392	0
600.346	0.01599	0.01583	-0.0393	0
601.127	0.01489	0.01582	-0.03884	0
601.908	0.01545	0.01582	-0.03918	0
602.689	0.01435	0.01581	-0.03862	0
603.471	0.01314	0.0158	-0.03794	0
604.252	0.01439	0.0158	-0.03862	0
605.033	0.01539	0.01579	-0.03914	0
605.814	0.01389	0.01578	-0.03835	0
606.596	0.01527	0.01578	-0.03905	0
607.377	0.01599	0.01577	-0.03939	0
608.159	0.01435	0.01576	-0.03862	0
608.94	0.01541	0.01576	-0.03909	0
609.722	0.01716	0.01575	-0.03991	0
610.503	0.0157	0.01574	-0.03924	0
611.285	0.0165	0.01574	-0.03965	0
612.066	0.0156	0.01573	-0.0391	0
612.848	0.01493	0.01573	-0.039	0
613.63	0.01552	0.01572	-0.03929	0
614.411	0.0167	0.01571	-0.03984	0
615.193	0.0165	0.01571	-0.03963	0
615.975	0.01606	0.0157	-0.03948	0
616.757	0.0147	0.01569	-0.0388	0
617.539	0.01502	0.01569	-0.03891	0
618.321	0.01462	0.01568	-0.03871	0
619.103	0.01468	0.01567	-0.03874	0
619.885	0.01523	0.01567	-0.03915	0
620.667	0.0151	0.01566	-0.03891	0
621.449	0.01479	0.01565	-0.03878	0
622.231	0.01371	0.01565	-0.03842	0
623.013	0.01599	0.01564	-0.03946	0
623.795	0.01475	0.01563	-0.03884	0
624.578	0.01421	0.01563	-0.03855	0
625.36	0.01473	0.01562	-0.03885	0
626.142	0.01398	0.01561	-0.03854	0
626.925	0.01647	0.01561	-0.03967	0
627.707	0.01497	0.0156	-0.03903	0
628.489	0.01589	0.0156	-0.03944	0
629.272	0.01543	0.01559	-0.03916	0
630.054	0.0165	0.01558	-0.03966	0
630.837	0.01635	0.01558	-0.03964	0
631.62	0.01599	0.01557	-0.0394	0
632.402	0.01718	0.01556	-0.03987	0
633.185	0.01768	0.01556	-0.04024	0
633.968	0.01533	0.01555	-0.03915	0
634.751	0.01747	0.01554	-0.0401	0
635.533	0.01622	0.01554	-0.03964	0
636.316	0.014	0.01553	-0.03852	0
637.099	0.01518	0.01552	-0.03911	0
637.882	0.01448	0.01552	-0.03884	0
638.665	0.01639	0.01551	-0.03961	0
639.448	0.0167	0.01551	-0.03976	0
640.231	0.01431	0.0155	-0.03881	0
641.014	0.01768	0.01549	-0.04026	0
641.798	0.01539	0.01549	-0.03939	0
642.581	0.01683	0.01548	-0.03996	0
643.364	0.01518	0.01547	-0.03927	0
644.148	0.0156	0.01547	-0.03944	0
644.931	0.01639	0.01546	-0.03974	0
645.714	0.01745	0.01545	-0.04022	0
646.498	0.01689	0.01545	-0.04007	0
647.281	0.01389	0.01544	-0.0386	0
648.065	0.01483	0.01543	-0.03893	0
648.848	0.01529	0.01543	-0.03918	0
649.632	0.01733	0.01542	-0.04007	0
650.415	0.01631	0.01542	-0.03966	0
651.199	0.01593	0.01541	-0.03946	0
651.983	0.01508	0.0154	-0.03907	0
652.767	0.01666	0.0154	-0.03974	0
653.551	0.01814	0.01539	-0.04055	0
654.335	0.01452	0.01538	-0.03892	0
655.118	0.01612	0.01538	-0.03948	0
655.902	0.01764	0.01537	-0.04034	0
656.686	0.01826	0.01536	-0.04058	0
657.471	0.01518	0.01536	-0.03916	0
658.255	0.01597	0.01535	-0.03955	0
659.039	0.01402	0.01535	-0.03868	0
659.823	0.01454	0.01534	-0.03902	0
660.607	0.01818	0.01533	-0.04049	0
661.391	0.01518	0.01533	-0.0392	0
662.176	0.0177	0.01532	-0.04032	0
662.96	0.01523	0.01531	-0.0392	0
663.745	0.01566	0.01531	-0.03944	0
664.529	0.01575	0.0153	-0.03944	0
665.314	0.01714	0.01529	-0.03989	0
666.098	0.01523	0.01529	-0.03926	0
666.883	0.016	0.01528	-0.03963	0
667.668	0.01658	0.01528	-0.03995	0
668.452	0.01689	0.01527	-0.04004	0
669.237	0.01531	0.01526	-0.03929	0
670.022	0.01547	0.01526	-0.03936	0
670.807	0.01599	0.01525	-0.03965	0
671.592	0.01516	0.01524	-0.0393	0
672.377	0.01525	0.01524	-0.03932	0
673.162	0.01629	0.01523	-0.03971	0
673.947	0.01579	0.01522	-0.03962	0
674.732	0.01712	0.01522	-0.0401	0
675.517	0.01585	0.01521	-0.03948	0
676.302	0.01547	0.01521	-0.03933	0
677.087	0.01702	0.0152	-0.04001	0
677.873	0.01533	0.01519	-0.03938	0
678.658	0.01599	0.01519	-0.03959	0
679.443	0.01762	0.01518	-0.04044	0
680.229	0.01752	0.01517	-0.04035	0
681.014	0.0152	0.01517	-0.03933	0
681.8	0.01537	0.01516	-0.03943	0
682.586	0.01518	0.01515	-0.0392	0
683.371	0.01589	0.01515	-0.03961	0
684.157	0.01595	0.01514	-0.03963	0
684.943	0.01506	0.01514	-0.0393	0
685.729	0.01418	0.01513	-0.03877	0
686.514	0.01495	0.01512	-0.03926	0
687.3	0.01618	0.01512	-0.03977	0
688.086	0.01497	0.01511	-0.03922	0
688.872	0.01645	0.0151	-0.0399	0
689.658	0.01458	0.0151	-0.03909	0
690.444	0.01402	0.01509	-0.03876	0
691.231	0.01625	0.01509	-0.03986	0
692.017	0.01475	0.01508	-0.03907	0
692.803	0.01418	0.01507	-0.03882	0
693.589	0.01577	0.01507	-0.0396	0
694.376	0.01595	0.01506	-0.03958	0
695.162	0.01456	0.01505	-0.03915	0
695.948	0.0166	0.01505	-0.04002	0
696.735	0.01558	0.01504	-0.03953	0
697.521	0.01608	0.01504	-0.03974	0
698.308	0.01552	0.01503	-0.03952	0
699.095	0.01423	0.01502	-0.03892	0
699.881	0.01589	0.01502	-0.03955	0
700.668	0.01622	0.01501	-0.03982	0
701.455	0.01558	0.015	-0.03948	0
702.242	0.01547	0.015	-0.03945	0
703.029	0.01572	0.01499	-0.03958	0
703.816	0.01872	0.01499	-0.04084	0
704.603	0.01504	0.01498	-0.03927	0
705.39	0.01631	0.01497	-0.0399	0
706.177	0.01523	0.01497	-0.03941	0
706.964	0.01391	0.01496	-0.03885	0
707.752	0.01689	0.01495	-0.04014	0
708.539	0.01572	0.01495	-0.03961	0
709.326	0.01522	0.01494	-0.0392	0
710.114	0.0165	0.01494	-0.03995	0
710.901	0.01637	0.01493	-0.03996	0
711.689	0.0161	0.01492	-0.03982	0
712.476	0.01562	0.01492	-0.03969	0
713.264	0.01662	0.01491	-0.04018	0
714.052	0.01616	0.0149	-0.03984	0
714.839	0.01483	0.0149	-0.03929	0
715.627	0.01522	0.01489	-0.03957	0
716.415	0.01627	0.01489	-0.03991	0
717.203	0.01441	0.01488	-0.03902	0
717.991	0.01579	0.01487	-0.03972	0
718.779	0.01468	0.01487	-0.0392	0
719.567	0.01587	0.01486	-0.03976	0
720.355	0.01529	0.01485	-0.03951	0
721.143	0.01554	0.01485	-0.03977	0
721.931	0.01677	0.01484	-0.04014	0
722.72	0.01468	0.01484	-0.0393	0
723.508	0.01795	0.01483	-0.04076	0
724.296	0.0177	0.01482	-0.04061	0
725.085	0.01522	0.01482	-0.03943	0
725.873	0.01575	0.01481	-0.03968	0
726.662	0.01344	0.01481	-0.03878	0
727.451	0.01801	0.0148	-0.04076	0
728.239	0.015	0.01479	-0.03944	0
729.028	0.0147	0.01479	-0.03935	0
729.817	0.01754	0.01478	-0.04045	0
730.606	0.01672	0.01477	-0.04023	0
731.394	0.01585	0.01477	-0.03995	0
732.183	0.01522	0.01476	-0.0395	0
732.972	0.01633	0.01476	-0.03991	0
733.761	0.01535	0.01475	-0.03954	0
734.551	0.01664	0.01474	-0.04018	0
735.34	0.0166	0.01474	-0.04014	0
736.129	0.01246	0.01473	-0.03834	0
736.918	0.01618	0.01473	-0.0399	0
737.708	0.01593	0.01472	-0.03975	0
738.497	0.01516	0.01471	-0.03961	0
739.287	0.01616	0.01471	-0.03996	0
740.076	0.01281	0.0147	-0.03846	0
740.866	0.01564	0.01469	-0.03983	0
741.655	0.01547	0.01469	-0.03966	0
742.445	0.01754	0.01468	-0.04068	0
743.235	0.015	0.01468	-0.03953	0
744.025	0.01387	0.01467	-0.03889	0
744.815	0.0171	0.01466	-0.04042	0
745.605	0.01679	0.01466	-0.04028	0
746.395	0.01464	0.01465	-0.03921	0
747.185	0.01716	0.01465	-0.04043	0
747.975	0.015	0.01464	-0.03958	0
748.765	0.01622	0.01463	-0.04007	0
749.555	0.01647	0.01463	-0.04015	0
750.346	0.01581	0.01462	-0.03987	0
751.136	0.01572	0.01462	-0.03977	0
751.927	0.01554	0.01461	-0.03976	0
752.717	0.01506	0.0146	-0.03947	0
753.507	0.01695	0.0146	-0.0403	0
754.298	0.01508	0.01459	-0.0395	0
755.089	0.01793	0.01458	-0.0409	0
755.879	0.01837	0.01458	-0.04105	0
756.67	0.01573	0.01457	-0.03994	0
757.461	0.01545	0.01457	-0.03969	0
758.252	0.01502	0.01456	-0.03951	0
759.043	0.01412	0.01455	-0.03904	0
759.834	0.01454	0.01455	-0.03927	0
760.625	0.01548	0.01454	-0.03975	0
761.416	0.01514	0.01454	-0.03956	0
762.207	0.01516	0.01453	-0.0396	0
762.999	0.01508	0.01452	-0.03951	0
763.79	0.01402	0.01452	-0.03908	0
764.581	0.01591	0.01451	-0.03991	0
765.373	0.01498	0.01451	-0.03943	0
766.164	0.01575	0.0145	-0.03995	0
766.956	0.01502	0.01449	-0.0395	0
767.747	0.01562	0.01449	-0.03983	0
768.539	0.01595	0.01448	-0.03985	0
769.331	0.01396	0.01448	-0.039	0
770.123	0.01497	0.01447	-0.03958	0
770.915	0.0152	0.01446	-0.03959	0
771.707	0.01398	0.01446	-0.03911	0
772.499	0.01516	0.01445	-0.03965	0
773.291	0.0157	0.01444	-0.0399	0
774.083	0.01346	0.01444	-0.03891	0
774.875	0.01506	0.01443	-0.03956	0
775.668	0.01471	0.01443	-0.0395	0
776.46	0.01535	0.01442	-0.0397	0
777.253	0.01464	0.01441	-0.03941	0
778.045	0.0161	0.01441	-0.04021	0
778.837	0.01618	0.0144	-0.0402	0
779.63	0.01589	0.0144	-0.04009	0
780.423	0.01445	0.01439	-0.0393	0
781.216	0.01414	0.01438	-0.03924	0
782.008	0.01608	0.01438	-0.04008	0
782.801	0.01485	0.01437	-0.03947	0
783.594	0.01479	0.01437	-0.0395	0
784.387	0.01489	0.01436	-0.03955	0
785.18	0.01589	0.01435	-0.04002	0
785.973	0.01529	0.01435	-0.03971	0
786.766	0.0156	0.01434	-0.03974	0
787.56	0.01437	0.01434	-0.03924	0
788.353	0.01593	0.01433	-0.03995	0
789.146	0.01483	0.01432	-0.03946	0
789.94	0.01408	0.01432	-0.03928	0
790.734	0.01445	0.01431	-0.03928	0
791.527	0.01508	0.01431	-0.03956	0
792.321	0.01531	0.0143	-0.03979	0
793.114	0.01468	0.01429	-0.03951	0
793.908	0.01481	0.01429	-0.03942	0
794.702	0.01396	0.01428	-0.03909	0
795.496	0.01331	0.01428	-0.03882	0
796.29	0.01366	0.01427	-0.03905	0
797.084	0.01441	0.01426	-0.03905	0

[truncated: 10 more sheets: Fig5c, Fig5d, Fig5e, Supp_fig1d, Supp_fig2a, Supp_fig2b, Supp_fig5f, Supp_fig5g, Supp_fig7d, Supp_fig7e]
